# Supplementary material for: Data on phylogenetic analyses of gazelles (genus Gazella) based on mitochondrial and nuclear intron markers
Source: Data Brief. 2016 Mar 2;7:551–7. doi: 10.1016/j.dib.2016.02.062 (PMC4802422; doi:10.1016/j.dib.2016.02.062)
Supplement: Supplementary file 3 — Supplementary material [file mmc3.zip › Lerp_et_al_Gazella_ACSE_female-horns.txt]

*****************************
 Female Horns
*****************************

node1.p.A
[1] 0.7310699
node1.p.B
[1] 0.2689301

 node2.p.A
[1] 0.823343
node2.p.B
[1] 0.1377878
node2.p.NA
[1] 0.03886926

 node3.p.A
[1] 0.6934917
node3.p.B
[1] 0.1055997
node3.p.NA
[1] 0.2009086

 node4.p.A
[1] 0.8749183
node4.p.B
[1] 0.08267891
node4.p.NA
[1] 0.04240283

 node5.p.A
[1] 0.6032629
node5.p.B
[1] 0.09638375
node5.p.NA
[1] 0.3003534

 node6.p.A
[1] 0.768817
node6.p.B
[1] 0.1191184
node6.p.NA
[1] 0.1120646

 node7.p.A
[1] 0.4372653
node7.p.B
[1] 0.1311345
node7.p.NA
[1] 0.4316002

 node8.p.A
[1] 0.8183536
node8.p.B
[1] 0.02314059
node8.p.NA
[1] 0.1585058

 node9.p.A
[1] 0.8664756
node9.p.B
[1] 0.008839905
node9.p.NA
[1] 0.1246845


*****************************
 Female Horns
*****************************
The following object(s) are masked from 'twinning':

    Harmonic_Mean, Iteration, Lh,
    Model_string, no_parameters, node1.p.A,
    node1.p.B, node2.p.A, node2.p.B,
    node3.p.A, node3.p.B, node4.p.A,
    node4.p.B, node5.p.A, node5.p.B,
    node6.p.A, node6.p.B, node7.p.A,
    node7.p.B, node8.p.A, node8.p.B,
    node9.p.A, node9.p.B, qAB, qBA,
    RJ_Prior_Mean, root.p.A, root.p.B
node1.p.A
[1] 0.719911
node1.p.B
[1] 0.280089

 node2.p.A
[1] 0.8166817
node2.p.B
[1] 0.1479826
node2.p.NA
[1] 0.03533569

 node3.p.A
[1] 0.6836332
node3.p.B
[1] 0.115963
node3.p.NA
[1] 0.2004038

 node4.p.A
[1] 0.8658035
node4.p.B
[1] 0.08977453
node4.p.NA
[1] 0.04442201

 node5.p.A
[1] 0.5814932
node5.p.B
[1] 0.09947603
node5.p.NA
[1] 0.3190308

 node6.p.A
[1] 0.7601981
node6.p.B
[1] 0.1307661
node6.p.NA
[1] 0.1090358

 node7.p.A
[1] 0.4566158
node7.p.B
[1] 0.1355094
node7.p.NA
[1] 0.4078748

 node8.p.A
[1] 0.8211406
node8.p.B
[1] 0.02338234
node8.p.NA
[1] 0.155477

 node9.p.A
[1] 0.8577686
node9.p.B
[1] 0.009470203
node9.p.NA
[1] 0.1327612

 node10.p.A
[1] 0.8117527
node10.p.B
[1] 0.1266622
node10.p.NA
[1] 0.06158506
