# Supplementary material for: Data on phylogenetic analyses of gazelles (genus Gazella) based on mitochondrial and nuclear intron markers
Source: Data Brief. 2016 Mar 2;7:551–7. doi: 10.1016/j.dib.2016.02.062 (PMC4802422; doi:10.1016/j.dib.2016.02.062)
Supplement: Supplementary file 4 — Supplementary material [file mmc4.zip › Lerp_et_al_Gazella_ACSE_Group_Size.txt]

*****************************
 Group Size
*****************************
[A small, B large, NA node absent]


node1.p.A
[1] 0.5715423
node1.p.B
[1] 0.4284577

 node2.p.A
[1] 0.5796986
node2.p.B
[1] 0.3708314
node2.p.NA
[1] 0.04946996

 node3.p.A
[1] 0.5787162
node3.p.B
[1] 0.2304711
node3.p.NA
[1] 0.1908127

 node4.p.A
[1] 0.787793
node4.p.B
[1] 0.1733377
node4.p.NA
[1] 0.03886926

 node5.p.A
[1] 0.4862528
node5.p.B
[1] 0.2290425
node5.p.NA
[1] 0.2847047

 node6.p.A
[1] 0.5621082
node6.p.B
[1] 0.3318847
node6.p.NA
[1] 0.1060071

 node7.p.A
[1] 0.2890474
node7.p.B
[1] 0.3389183
node7.p.NA
[1] 0.3720343

 node8.p.A
[1] 0.478103
node8.p.B
[1] 0.2472882
node8.p.NA
[1] 0.2746088

 node9.p.A
[1] 0.9221787
node9.p.B
[1] 0.01724584
node9.p.NA
[1] 0.06057547

 node10.p.A
[1] 0.2451076
node10.p.B
[1] 0.7069368
node10.p.NA
[1] 0.04795558
