# Supplementary material for: Data on phylogenetic analyses of gazelles (genus Gazella) based on mitochondrial and nuclear intron markers
Source: Data Brief. 2016 Mar 2;7:551–7. doi: 10.1016/j.dib.2016.02.062 (PMC4802422; doi:10.1016/j.dib.2016.02.062)
Supplement: Supplementary file 5 — Supplementary material [file mmc5.zip › Lerp_et_al_Gazella_ACSE_Habitat.txt]

*****************************
 Highland - Lowland
*****************************
[A highland, B lowland, NA node absent]

node1.p.A
[1] 0.4378236
node1.p.B
[1] 0.5621764

 node2.p.A
[1] 0.4129064
node2.p.B
[1] 0.5557963
node2.p.NA
[1] 0.03129732

 node3.p.A
[1] 0.3848268
node3.p.B
[1] 0.405683
node3.p.NA
[1] 0.2094902

 node4.p.A
[1] 0.7563692
node4.p.B
[1] 0.2047615
node4.p.NA
[1] 0.03886926

 node5.p.A
[1] 0.2562505
node5.p.B
[1] 0.4676263
node5.p.NA
[1] 0.2761232

 node6.p.A
[1] 0.3438102
node6.p.B
[1] 0.552202
node6.p.NA
[1] 0.1039879

 node7.p.A
[1] 0.138901
node7.p.B
[1] 0.5355058
node7.p.NA
[1] 0.3255931

 node8.p.A
[1] 0.1948997
node8.p.B
[1] 0.5708752
node8.p.NA
[1] 0.2342251

 node9.p.A
[1] 0.3707123
node9.p.B
[1] 0.4001105
node9.p.NA
[1] 0.2291772

 node10.p.A
[1] 0.2753918
node10.p.B
[1] 0.6776622
node10.p.NA
[1] 0.04694599
