# Supplementary material for: Data on phylogenetic analyses of gazelles (genus Gazella) based on mitochondrial and nuclear intron markers
Source: Data Brief. 2016 Mar 2;7:551–7. doi: 10.1016/j.dib.2016.02.062 (PMC4802422; doi:10.1016/j.dib.2016.02.062)
Supplement: Supplementary file 6 — Supplementary material [file mmc6.zip › Lerp_et_al_Gazella_ACSE_Movement.txt]

*****************************
 Migratory - Sedentary
*****************************
[A migratory, B sedentary, NA node absent]

node1.p.A
[1] 0.5225322
node1.p.B
[1] 0.4774678

 node2.p.A
[1] 0.5179371
node2.p.B
[1] 0.4442032
node2.p.NA
[1] 0.03785967

 node3.p.A
[1] 0.3763921
node3.p.B
[1] 0.4514726
node3.p.NA
[1] 0.1721353

 node4.p.A
[1] 0.2249547
node4.p.B
[1] 0.7296137
node4.p.NA
[1] 0.0454316

 node5.p.A
[1] 0.3577783
node5.p.B
[1] 0.3448971
node5.p.NA
[1] 0.2973246

 node6.p.A
[1] 0.5835787
node6.p.B
[1] 0.3356541
node6.p.NA
[1] 0.08076729

 node7.p.A
[1] 0.574956
node7.p.B
[1] 0.131253
node7.p.NA
[1] 0.293791

 node8.p.A
[1] 0.5847367
node8.p.B
[1] 0.1795238
node8.p.NA
[1] 0.2357395

 node9.p.A
[1] 0.4226962
node9.p.B
[1] 0.3511554
node9.p.NA
[1] 0.2261484

 node10.p.A
[1] 0.6755135
node10.p.B
[1] 0.281074
node10.p.NA
[1] 0.04341242
