# Supplementary material for: Data on phylogenetic analyses of gazelles (genus Gazella) based on mitochondrial and nuclear intron markers
Source: Data Brief. 2016 Mar 2;7:551–7. doi: 10.1016/j.dib.2016.02.062 (PMC4802422; doi:10.1016/j.dib.2016.02.062)
Supplement: Supplementary file 8 — Supplementary material [file mmc8.zip › Lerp_et_al_Gazella_CHD2_alignment.nexus]

#NEXUS
[ Title Lerp_GazPhyl_CHD2_alignment]
begin data;
       dimensions ntax=48 nchar=671;
       format missing=? gap=- datatype=nucleotide;
       matrix

GH1_G_gazella           GCTGGGAAAGAAGGGAGGTATGCAAAGACAGTGCTTCATTCTTGCTATAGGTGGCAACCAGTGTTAGGGCAGGGAATGCAGATGAC-TCCCCCTGCGGCCGGGGCCCTTCCCTATGCCTCTGCTCTCAGCTCCTGAGTTCCTTCTGCCGCTCTTCTGTGCCTGCCTGAATGCTGCTGCTTCCTTGTCCATCTCCTTAGCCTGCTTCTTGCCATCTTTGCGGCTAGACGTGGTTCCTGCTGCCACTTCCCTGCCATTGGAAGCTGGCAGATTACTTTTTCTCTCTGCTTAGAAGGCCCAAATTTTTYGTATTTAGCCTGAGTTGGTAGGGACCAAAACAAAAGGATGTTGCTGTTCCATGTTTATTATGTTTGAACACAAAGATTTCTTTGATTTCACCAGCAAATTTTAGAATG-TTTAAATGGGAAAAATTGGCTTTGCATCTTGAAAACATTTGAAATTGCTGGGCATGTTCATTCTGTATTGTTTGTGAATWTCTGCATATTTGAAGATAAAAGATTTTGGTACTTCATCCGAAAAGAGACTCTTTAGACAATTGTGTATTTGGGAAGCTTTTCAGGGTCTGGCTTCATAGACCTCTTAAAATTTAACTGAATCTTTTTGTAGCCACTGGAGCTTCTACCACTGTATATGCAGTCGAAGCTAATGGA?
TAUM11861_G_gazella     GCTGGGAAAGAAGGGAGGTATGCAAAGACAGTGCTTCATTCTTGCTATAGGTGGCAACCAGTGTTAGGGCAGGGAATGCAGATGAC-TCCCCCTGCGGCCGGGGCCCTTCCCTATGCCTCTGCTCTCAGCTCCTGAGTTCCTTCTGCCGCTCTTCTGTGCCTGCCTGAATGCTGCTGCTTCCTTGTCCATCTCCTTAGCCTGCTTCTTGCCATCTTTGCGGCTAGACGTGGTTCCTGCTGCCACTTCCCTGCCATTGGAAGCTGGCAGATTACTTTTTCTCTCTGCTTAGAAGGCCCAAATTTTTCGTATTTAGCCTGAGTTGGTAGGGACCAAAACAAAAGGATGTTGCTGTTCCATGTTTATTATGTTTGAACACAAAGATTTCTTTGATTTCACCAGCAAATTTTAGAATG-TTTAAATGGGAAAAATTGGCTTTGCATCTTGAAAACATTTGAAATTGCTGGGCATGTTCATTCTGTATTGTTTGTGAATTTCTGCATATTTGAAGATAAAAGATTTTGGTACTTCATCCGAAAAGAGACTCTTTAGACAATTGTGTATTTGGGAAGCTTTTCAGGGTCTGGCTTCATAGACCTCTTAAAATTTAACTGAATCTTTTTGTAGCCACTGGAGCTTCTACCACTGTATATGCAGTCGAAGCTAATGGA?
TAUM12479_G_gazella     ??TGGGAAAGAAGGGAGGTATGCAAAGACAGTGCTTCATTCTTGCTATAGGTGGCAACCAGTGTTAGGGCAGGGAATGCAGATGAC-TCCCCCTGCGGCCGGGGCCCTTCCCTATGCCTCTGCTCTCAGCTCCTGAGTTCCTTCTGCCGCTCTTCTGTGCCTGCCTGAATGCTGCTGCTTCCTTGTCCATCTCCTTAGCCTGCTTCTTGCCATCTTTGCGGCTAGACGTGGTTCCTGCTGCCACTTCCCTGCCATTGGAAGCTGGCAGATTACTTTTTCTCTCTGCTTAGAAGGCCCAAATTTTTCGTATTTAGCCTGAGTTGGTAGGGACCAAAACAAAAGGATGTTGCTGTTCCATGTTTATTATGTTTGAACACAAAGATTTCTTTGATTTCACCAGCAAATTTTAGAATG-TTTAAATGGGAAAAATTGGCTTTGCATCTTGAAAACATTTGAAATTGCTGGGCATGTTCATTCTGTATTGTTTGTGAATTTCTGCATATTTGAAGATAAAAGATTTTGGTACTTCATCCGAAAAGAGACTCTTTAGACAATTGTGTATTTGGGAAGCTTTTCAGGGTCTGGCTTCATAGACCTCTTAAAATTTAACTGAATCTTTTTGTAGCCACTGGAGCTTCTACCACTGTATATGCAGTCGAAGCTAATGGA?
TAUM10170_G_arabica     ?CTGGGAAAGAAGGGAGGTATGCAAAGACAGTGCTTCATTCTTGCTATAGGTGGCAACCAGTGTTAGGGCAGGGAATGCAGATGAC-TCCCCCTGCGGCCGGGGCCCTTCCCTATGCCTCTGCTCTCAGCTCCTGAGTTCCTTCTGCCGCTCTTCTGTGCCTGCCTGAATGCTGCTGCTTCCTTGTCCATCTCCTTAGCCTGCTTCTTGCCATCTTTGCGGCTAGACGTGGTTCCTGCTGCCACTTCCCTGCCATTGGAAGCTGGCAGATTACTTTTTCTCTCTGCTTAGAAGGCCCAAATTTTTCGTATTTAGCCTGAGTTGGTAGGGACCAAAACAAAAGGATGTTGCTGTTCCATGTTTATTATGTTTGAACACAAAGATTTCTTTGATTTCACCAGCAAATTTTAGAATG-TTTAAATGGGAAAAATTGGCTTTGCATCTTGAAAACATTTGAAATTGCTGGGCATGTTCATTCTGTATTGTTTGTGAATATCTGCATATTTGAAGATAAAAGATTTTGGTACTTCATCCGAAAAGAGACTCTTTAGACAATTGTGTATTTGGGAAGCTTTTCAGGGTCTGGCTTCATAGACCTCTTAAAATTTAACTGAATCTTTTTGTAGCCACTGGAGCTTCTACCACTGTATATGCAGTCGAAGCTAA?????
TAUM11048_G_arabica     ?CTGGGAAAGAAGGGAGGTATGCAAAGACAGTGCTTCATTCTTGCTATAGGTGGCAACCAGTGTTAGGGCAGGGAATGCAGATGAC-TCCCCCTGCGGCCGGGGCCCTTCCCTATGCCTCTGCTCTCAGCTCCTGAGTTCCTTCTGCCGCTCTTCTGTGCCTGCCTGAATGCTGCTGCTTCCTTGTCCATCTCCTTAGCCTGCTTCTTGCCATCTTTGCGGCTAGACGTGGTTCCTGCTGCCACTTCCCTGCCATTGGAAGCTGGCAGATTACTTTTTCTCTCTGCTTAGAAGGCCCAAATTTTTCGTATTTAGCCTGAGTTGGTAGGGACCAAAACAAAAGGATGTTGCTGTTCCATGTTTATTATGTTTGAACACAAAGATTTCTTTGATTTCACCAGCAAATTTTAGAATG-TTTAAATGGGAAAAATTGGCTTTGCATCTTGAAAACATTTGAAATTGCTGGGCATGTTCATTCTGTATTGTTTGTGAATATCTGCATATTTGAAGATAAAAGATTTTGGTACTTCATCCGAAAAGAGACTCTTTAGACAATTGTGTATTTGGGAAGCTTTTCAGGGTCTGGCTTCATAGACCTCTTAAAATTTAACTGAATCTTTTTGTAGCCACTGGAGCTTCTACCACTGTATATGCAGTCGAAGCTAATGGA?
GGF41_G_arabica         GCTGGGAAAGAAGGGAGGTATGCAAAGACAGTGCTTCATTCTTGCTATAGGTGGCAACCAGTGTTAGGGCAGGGAATGCAGATGAC-TCCCCCTGCGGCCGGGGCCCTTCCCTATGCCTCTGCTCTCAGCTCCTGAGTTCCTTCTGCCGCTCTTCTGTGCCTGCCTGAATGCTGCTGCTTCCTTGTCCATCTCCTTAGCCTGCTTCTTGCCATCTTTGCGGCTAGACGTGGTTCCTGCTGCCACTTCCCTGCCATTGGAAGCTGGCAGATTACTTTTTCTCTCTGCTTAGAAGGCCCAAATTTTTCGTATTTAGCCTGAGTTGGTAGGGACCAAAACAAAAGGATGTTGCTGTTCCATGTTTATTATGTTTGAACACAAAGATTTCTTTGATTTCACCAGCAAATTTTAGAATG-TTTAAATGGGAAAAATTGGCTTTGCATCTTGAAAACATTTGAAATTGCTGGGCATGTTCATTCTGTATTGTTTGTGAATTTCTGCATATTTGAAGATAAAAGATTTTGGTACTTCATCCGAAAAGAGACTCTTTAGACAATTGTGTATTTGGGAAGCTTTTCAGGGTCTGGCTTCATAGACCTCTTAAAATTTAACTGAATCTTTTTGTAGCCACTGGAGCTTCTACCACTGTATATGCAGTCGAAGCTAATGGAG
OmanI_G_arabica         ??TGGGAAAGAAGGGAGGTATGCAAAGACAGTGCTTCATTCTTGCTATAGGTGGCAACCAGTGTTAGGGCAGGGAATGCAGATGAC-TCCCCCTGCGGCCGGGGCCCTTCCCTATGCCTCTGCTCTCAGCTCCTGAGTTCCTTCTGCCGCTCTTCTGTGCCTGCCTGAATGCTGCTGCTTCCTTGTCCATCTCCTTAGCCTGCTTCTTGCCATCTTTGCGGCTAGACGTGGTTCCTGCTGCCACTTCCCTGCCATTGGAAGCTGGCAGATTACTTTTTCTCTCTGCTTAGAAGGCCCAAATTTTTCGTATTTAGCCTGAGTTGGTAGGGACCAAAACAAAAGGATGTTGCTGTTCCATGTTTATTATGTTTGAACACAAAGATTTCTTTGATTTCACCAGCAAATTTTAGAATG-TTTAAATGGGAAAAATTGGCTTTGCATCTTGAAAACATTTGAAATTGCTGGGCATGTTCATTCTGTATTGTTTGTGAATWTCTGCATATTTGAAGATAAAAGATTTTGGTACTTCATCCGAAAAGAGACTCTTTAGACAATTGTGTATTTGGGAAGCTTTTCAGGGTCTGGCTTCATAGACCTCTTAAAATTTAACTGAATCTTTTTGTAGCCACTGGAGCTTCTACCACTGTATATGCAGTCGAAGCTAATGGA?
3455_G_arabica          ?????GGAAGAAGGGAGGTATGCAAAGACAGTGCTTCATTCTTGCTATAGGTGGCAACCAGTGTTAGGGCAGGGAATGCAGATGAC-TCCCCCTGCGGCCGGGGCCCTTCCCTATGCCTCTGCTCTCAGCTCCTGAGTTCCTTCTGCCGCTCTTCTGTGCCTGCCTGAATGCTGCTGCTTCCTTGTCCATCTCCTTAGCCTGCTTCTTGCCATCTTTGCGGCTAGACGTGGTTCCTGCTGCCACTTCCCTGCCATTGGAAGCTGGCAGATTACTTTTTCTCTCTGCTTAGAAGGCCCAAATTTTTCGTATTTAGCCTGAGTTGGTAGGGACCAAACCAAAAGGATGTTGCTGTTCCATGTTTATTATGTTTGAACACAAAGATTTCTTTGATTTCACCAGCAAATTTTAGAATG-TTTAAATGGGAAAAATTGGCTTTGCATCTTGAAAACATTTGAAATTGCTGGGCATGTTCATTCTGTATTGTTTGTGAATATCTGCATATTTGAAGATAAAAGATTTTGGTACTTCATCCGAAAAGAGACTCTTTAGACAATTGTGTATTTGGGAAGCTTTTCAGGGTCTGGCTTCATAGACCTCTTAAAATTTAACTGAATCTTT???????????????????????????????????????????????????
182_G_arabica           ???????????????????????????????????????????????????????????????????????????????????????????????????????????????????????????????????????????????????????????????????????????????????????????????????????????????????????????????????????????????????????????????????????????????????????????????????????????????????????????????????????????????????????????????????????????????????????????????????????????????????????????????????????????????????????????????????????????????????????????????????????????????????????????????????????????????????????????????????????????????????????????????????????????????????????????????????????????????????????????????????????????????????????????????
3463_G_spekei           GCTGGGAAAGAAGGGAGGTATGCAAAGACAGTGCTTCATTCTTGCTATAGGTGGCAACCAGTGTTAGGGCAGGGAATGCAGATGAC-TCCCCCTGTGGCCGGGGCCCTTCCCTATGCCTCTGCTCTCAGCTCCTGAGTTCCTTCTGCCGCTCTTCTGTGCCTGCCTGAATGCTGCTGCTTCCTTGTCCATCTCCTTAGCCTGCTTCTTGCCATCTTTGCGGCTAGACGTGGTTCCTGCTGCCACTTCCCTGCCATTGGAAGCTGGCAGATTACTTTTTCTCTCTGCTTAGAAGGCCCAAATTTTTCGTATTTAGCCTGAGTTGGTAGGGACCAAAACAAAAGGATGTTGCTGTTCCATGTTTATTGTGTTTGAACACAAAGATTTCTTTGATTTCACCAGCAAATTTTAGAATG-TTTAAATGGGAAAAATTGGCTTTGCATCTTGAAAACATTTGAAATTGCTGGGCATGTTCATTCTGTATTGTTTGTGAATTTCTGCATATTTGAAGATAAAAGATTTTGGTACTTCATCCGAAAAGAGACTCTTTAGACAATTGTGTATTTGGGAAGCTTTTCAGGGTCTGGCTTCATAGACCTCTTAAAATTTAACTGAATCTTTTTGTAGCCACTGGAGCTTCTACCACTGTATATGCAGTCGAAGCTAATGGAG
3466_G_spekei           GCTGGGAAAGAAGGGAGGTATGCAAAGACAGTGCTTCATTCTTGCTATAGGTGGCAACCAGTGTTAGGGCAGGGAATGCAGATGAC-TCCCCCTGTGGCCGGGGCCCTTCCCTATGCCTCTGCTCTCAGCTCCTGAGTTCCTTCTGCCGCTCTTCTGTGCCTGCCTGAATGCTGCTGCTTCCTTGTCCATCTCCTTAGCCTGCTTCTTGCCATCTTTGCGGCTAGACGTGGTTCCTGCTGCCACTTCCCTGCCATTGGAAGCTGGCAGATTACTTTTTCTCTCTGCTTAGAAGGCCCAAATTTTTCGTATTTAGCCTGAGTTGGTAGGGACCAAAACAAAAGGATGTTGCTGTTCCATGTTTATTGTGTTTGAACACAAAGATTTCTTTGATTTCACCAGCAAATTTTAGAATG-TTTAAATGGGAAAAATTGGCTTTGCATCTTGAAAACATTTGAAATTGCTGGGCATGTTCATTCTGTATTGTTTGTGAATTTCTGCATATTTGAAGATAAAAGATTTTGGTACTTCATCCGAAAAGAGACTCTTTAGACAATTGTGTATTTGGGAAGCTTTTCAGGGTCTGGCTTCATAGACCTCTTAAAATTTAACTGAATCTTTTTGTAGCCACTGGAGCTTCTACCACTGTATATGCAGTCGAAGCTAATGGAG
3467_G_spekei           GCTGGGAAAGAAGGGAGGTATGCAAAGACAGTGCTTCATTCTTGCTATAGGTGGCAACCAGTGTTAGGGCAGGGAATGCAGATGTC-TCCCCCTGTGGCCGGGGCCCTTCCCTATGCCTCTGCTCTCAGCTCCTGAGTTCCTTCTGCCGCTCTTCTGTGCCTGCCTGAATGCTGCTGCTTCCTTGTCCATCTCCTTAGCCTGCTTCTTGCCATCTTTGCGGCTAGACGTGGTTCCTGCTGCCACTTCCCTGCCATTGGAAGCTGGCAGATTACTTTTTCTCTCTGCTTAGAAGGCCCAAATTTTTCGTATTTAGCCTGAGTTGGTAGGGACCAAAACAAAAGGATGTTGCTGTTCCATGTTTATTGTGTTTGAACACAAAGATTTCTTTGATTTCACCAGCAAATTTTAGAATG-TTTAAATGGGAAAAATTGGCTTTGCATCTTGAAAACATTTGAAATTGCTGGGCATGTTCATTCTGTATTGTTTGTGAATTTCTGCATATTTGAAGATAAAAGATTTTGGTACTTCATCCGAAAAGAGACTCTTTAGACAATTGTGTATTTGGGAAGCTTTTCAGGGTCTGGCTTCATAGACCTCTTAAAATTTAACTGAATCTTTTTGTAGCCACTGGAGCTTCTACCACTGTATATGCAGTCGAAGCTAATGGAG
3469_G_spekei           ????????????????????????????????????????????????????????????????????????????????????????????????????????????????????????????????????????????????????????????????????????????TGCTGCTTCCTTGTCCATCTCCTTAGCCTGCTTCTTGCCATCTTTGCGGCTAGACGTGGTTCCTGCTGCCACTTCCCTGCCATTGGAAGCTGGCAGATTACTTTTTCTCTCTGCTTAGAAGGCCCAAATTTTTCGTATTTAGCCTGAGTTGGTAGGGACCAAAACAAAAGGATGTTGCTGTTCCATGTTTATTGTGTTTGAACACAAAGATTTCTTTGATTTCACCAGCAAATTTTAGAATG-TTTAAATGGGAAAAATTGGCTTTGCATCTTGAAAACATTTGAAATTGCTGGGCATGTTCATTCTGTATTGTTTGTGAATTTCTGCATATTTGAAGATAAAAGATTTTGGTACTTCATCCGAAAAGAGACTCTTTAGACAATTGTGTATTTGGGAAGCTTTTCAGGGTCTGGCTTCATAGACCTCTTAAAATTTAACTGAATCTTTTTGTAGCCACTGGAGCTTCTACCACTGTATATGCAGTCGAAGCTAATGGAG
Chad19_G_dorcas         GCTGGG-AAGAAGGGAGGTATGCAAAGACAGTGCTTCATTCTTGCTATAGGTGGCAACCAGTGTTAGGGCAGGGAATGCAGATGAC-TTCCCCTGCGGCCGGGGCCCTTCCCTATGCCTCTGCTCTCAGCTCCTGAGTT-CTTCTGCCGCTCTTCTGTGCCTGCCTGAATGCTGCTGCTTCCTTGTCCATCTCCTTAGCCTGCTTCTTGCCATCTTTGCGGCTAGACGTGGTTCCTGCTGCCACTTYCCTGCCATTGGAAGCTGGCAGATTACTTTTTCTCTCYGCTTAGAAGGCCCAAATTTTTYGTATTTAGCCTGAGTTGGTAGGGACCAAAACAAAAGGATGTTGCTGTTCCATGTTTATTGTGTTTGAACACAAAGATTTCTTTGATTTCACCAGCAAATTTTAGAATG-TTTAAATGGGAAAAATTGGCTTTGCATCTTGAAAACATTTGAAATTGCTGGGCATGTTCATTCTGTATTGTTTGTGAATTTCTGCATATTTGAAGATAAAAGATTTTGGTACTTCATCCGAAAAGAGACTCTTTAGACAATTGTGTATTTGGGAAGCTTTTCAGGGTCTGGCTTCATAGACCTCTTAAAATTTAACTGAATCTTTTTGTAGCCACTGGAGCTTCTACCACTGTATATGCAGTCGAAGCTAATGA??
Chad7_G_dorcas          ????????????????????????????????????????????????????????????????????????????????????????????????????????????????????????????????????????????CTTCTGCCGCTCTTCTGTGCCTGCCTGAATGCTGCTGCTTCCTTGTCCATCTCCTTAGCCTGCTTCTTGCCATCTTTGCGGCTAGACGTGGTTCCTGCTGCCACTTCCCTGCCATTGGAAGCTGGCAGATTACTTTTTCTCTCTGCTTAGAAGGCCCAAATTTTTCGTATTTAGCCTGAGTTGGTAGGGACCAAAACAAAAGGATGTTGCTGTTCCATGTTTATTGTGTTTGAACACAAAGATTTCTTTGATTTCACCAGCAAATTTTAGAATG-TTTAAATGGGAAAAATTGGCTTTGCATCTTGAAAACATTTGAAATTGCTGGGCATGTTCATTCTGTATTGTTTGTGAATTTCTGCATATTTGAAGATAAAAGATTTTGGTACTTCATCCGAAAAGAGACTCTTTAGACAATTGTGTATTTGGGAAGCTTTTCAGGGTCTGGCTTCATAG?????????????????????????????????????????????????????????????????????????????
2866_G_dorcas           ????????????????????????????????????????????????????????????????????????????????????????????????????????????????????????????????????????????CTTCTGCCGCTCTTCTGTGCCTGCCTGAATGCTGCTGCTTCCTTGTCCATCTCCTTAGCCTGCTTCTTGCCATCTTTGCGGCTAGACGTGGTTCCTGCTGCCACTTCCCTGCCATTGGAAGCTGGCAGATTACTTTTTCTCTCTGCTTAGAAGGCCCAAATTTTTCGTATTTAGCCTGAGTTGGTAGGGACCAAAACAAAAGGATGTTGCTGTTCCATGTTTATTGTGTTTGAACACAAAGATTTCTTTGATTTCACCAGCAAATTTTAGAATG-TTTAAATGGGAAAAATTGGCTTTGCATCTTGAAAACATTTGAAATTGCTGGGCATGTTCATTCTGTATTGTTTGTGAATTTCTGCATATTTGAAGATAAAAGATTTTGGTACTTCATCCGAAAAGAGACTCTTTAGACAATTGTGTATTTGGGAAGCTTTTCAGGGTCTGGCTTCATAGACCTCTTAAAATTTAACTGAATCTTTTTGTAGCCACTGGAG????????????????????????????????????
3564_G_dorcas           GCTGGGAAAGAAGGGAGGTATGCAAAGACAGTGCTTCATTCTTGCTATAGGTGGCAACCAGTGTTAGGGCAGGGAATGCAGATGAC-TCCCCCTGCG-CCGGGGCCCTTCCCTATGCCTCTGCTCTCAGCTCCTGAGTTCCTTCTGCCGCTCTTCTGTGCCTGCCTGAATGCTGCTGCTTCCTTGTCCATCTCCTTAGCCTGCTTCTTGCCATCTTTGCGGCTAGACGTGGTTCCTGCTGCCACTTCCCTGCCATTGGAAGCTGGCAGATTACTTTTTCTCTCTGCTTAGAAGGCCCAAATTTTTCGTATTTAGCCTGAGTTGGTAGGGACCAAAACAAAAGGATGTTGCTGTTCCATGTTTATTGTGTTTGAACACAAAGATTTCTTTGATTTCACCAGCAAATTTTAGAATG-TTTAAATGGGAAAAATTGGCTTTGCATCTTGAAAACATTTGAAATTGCTGGGCATGTTCATTCTGTATTGTTTGTGAATTTCTGCATATTTGAAGGTAAAAGATTTTGGTACTTCATCCGAAAAGAGACTCTTTAGACAATTGTGTATTTGGGAAGCTTTTCAGGGTCTGGCTTCATAGACCTCTTAAAATTTAACTGAATCTTTTTGTAGCCACTGGAGCTTCTACCACTGTATATGCAGTCGAAGCTA-TG???
AWWP9159_G_dorcas       GCTGGGAAAGAAGGGAGGTATGCAAAGACAGTGCTTCATTCTTGCTATAGGTGGCAACCAGTGTTAGGGCAGGGAATGCAGATGAC-TCCCCCTGCGGCCGGGGCCCTTCCCTATGCCTCTGCTCTCAGCTCCTGAGTTCCTTCTGCCGCTCTTCTGTGCCTGCCTGAATGCTGCTGCTTCCTTGTCCATCTCCTTAGCCTGCTTCTTGCCATCTTTGCGGCTAGACGTGGTTCCTGCTGCCACTTCCCTGCCATTGGAAGCTGGCAGATTACTTTTTCTCTCTGCTTAGAAGGCCCAAATTTTTCGTATTTAGCCTGAGTTGGTAGGGACCAAAACAAAAGGATGTTGCTGTTCCATGTTTATTGTGTTTGAACACAAAGATTTCTTTGATTTCACCAGCAAATTTTAGAATG-TTTAAATGGGAAAAATTGGCTTTGCATCTTGAAAACATTTGAAATTGCTGGGCATGTTCATTCTGTATTGTTTGTGAATTTCTGCATATTTGAAGATAAAAGATTTTGGTACTTCATCCGAAAAGAGACTCTTTAGACAATTGTGTATTTGGGAAGCTTTTCAGGGTCTGGCTTCATAGACCTCTTAAAATTTAACTGAATCTTTTTGTAGCCACTGGAGCTTCTACCACTGTATATGCAGTCGAAGCTAATGGAG
PCGD59_G_dorcas         ???????????AGGGAGGTATGCAAAGACAGTGCTTCATTCTTGCTATAGGTGGCAACCAGTGTTAGGGCAGGGAATGCAGATGAC-TCCCCCTGCGGCCGGGGCCCTTCCCTATGCCTCTGCTCTCAGCTCCTGAGTTCCTTCTGCCGCTCTTCTGTGCCTGCCTGAATGCTGCTGCTTCCTTGTCCATCTCCTTAGCCTGCTTCTTGCCATCTTTGCGGCTAGACGTGGTTCCTGCTGCCACTTCCCTGCCATTGGAAGCTGGCAGATTACTTTTTCTCTCTGCTTAGAAGGCCCAAATTTTTCGTATTTAGCCTGAGTTGGTAGGGACCAAAACAAAAGGATGTTGCTGTTCCATGTTTATTGTGTTTGAACACAAAGATTTCTTTGATTTCACCAGC??????????????????????????????????????????????????????????????????????????????????????????????????????????????????????????????????????????????????????????????????????????????????????????????????????????????????????????????????????????????????????????????????????????????
PCGD1_G_dorcas          ???????????????????????????????????????????????????????????????????????????????????????????????????????????????????????????????????????????????????????????????????????????????????????????????????????????????????????????????????????????????????????????????????????????????????????????????????????????????????????????????????????????????????????????????????????????????????????????????????????????????????????????????????????????????????????????????????????????????????????????????????????????????????????????????????????????????????????????????????????????????????????????????????????????????????????????????????????????????????????????????????????????????????????????????
3261_G_dorcas           ?CTGGGAAAGAAGGGAGGTATGCAAAGACAGTGCTTCATTCTTGCTATAGGTGGCAACCAGTGTTAGGGCAGGGAATGCAGATGAC-TCCCCCTGCG-CCGGGGCCCTTCCCTATGCCTCTGCTCTCAGCTCCTGAGTTCCTTCTGCCGCTCTTCTGTGCCTGCCTGAATGCTGCTGCTTCCTTGTCCATCTCCTTAGCCTGCTTCTTGCCATCTTTGCGGCTAGACGTGGTTCCTGCTGCCACTTCCCTGCCATTGGAAGCTGGCAGATTACTTTTTCTCTCTGCTTAGAAGGCCCAAATTTTTCGTATTTAGCCTGAGTTGGTAGGGACCAAAACAAAAGGATGTTGCTGTTCCATGTTTATTGTGTTTGAACACAAAGATTTCTTTGATTTCACCAGCAAATTTTAGAATG-TTTAAATGGGAAAAATTGGCTTTGCATCTTGAAAACATTTGAAATTGCTGGGCATGTTCATTCTGTATTGTTTGTGAATTTCTGCATATTTGAAGATAAAAGATTTTGGTACTTCATCCGAAAAGAGACTCTTTAGACAATTGTGTATTTGGGAAGCTTTTCAGGGTCTGGCTTCATAGACCTCTTAAAATTTAACTGAATCTTTTTGTAGCCACTGGAGCTTCTACCACTGTATATGCAGTCGAAG?????????
Mongo_G_subgutturosa    ??TGGGAAAGAAGGGAGGTATGCAAAGACAGTGCTTCATTCTTGCTATAGGTGGCAACCAGTGTTAGGGCAGGGAATGCAGATGAC-TCCCCCTGCGGCCGGGGCCCTTCCCTATGCCTCTGCTCTCAGCTCCTGAGTTCCTTCTGCCACTCTTCTGTGCCTGCCTGAATGCTGCTGCTTCCTTGTCCATCTCCTTAGCCTGCTTCTTGCCATCTTTGCGGCTAGACGTGGCTCCTGCTGCCACTTCCCTGCCATTGGAAGCTGGCAGATTACTTTTTCTCTCTGCTTAGAAGGCCCAAATTTTTCGTATTTAGCCTGAGTTGGTAGGGACCAAAACAAAAGGATGTTGCTGTTCCATGTTTATTGTGTTTGAACACAAAGATTTCTTTGATTTCACCAGCAAATTTTAGAATG-TTTAAATGGGAAAAATTGGCTTTGCATCTTGAAAACATTTGAAATTGCTGGGCATGTTCATTCTGTATTGTTTGTGAATTTCTGCATATTTGAAGATAAAAGATTTTGGTACTTCATCCGAAAAGAGACTCTTTAGACAATTGTGTATTTGGGAAGCTTTTCAGGGTCTGGCTTCATAGACCTCTTAAAATTTAACTGAATCTTTTTGTAGCCACTGGAGCTTCTACCACTGTATATGCAGTCGAAGCTA??????
AWWP9053_G_subgutturosa GCTGGGAAAGAAGGGAGGTATGCAAAGACAGTGCTTCATTCTTGCTATAGGTGGCAACCAGTGTTAGGGCAGGGAATGCAGATGAC-TCCCCCTGCGGCCGGGGCCCTTCCCTATGCCTCTGCTCTCAGCTCCTGAGTTCCTTCTGCCGCTCTTCTGTGCCTGCCTGAATGCTGCTGCTTCCTTGTCCATCTCCTTAGCCTGCTTCTTGCCATCTTTGCGGCTAGACGTGGCTCCTGCTGCCACTTCCCTGCCATTGGAAGCTGGCAGATTACTTTTTCTCTCTGCTTAGAAGGCCCAAATTTTTCGTATTTAGCCTGAGTTGGTAGGGACCAAAACAAAAGGATGTTGCTGTTCCATGTTTATTGTGTTTGAACACAAAGATTTCTTTGATTTCACCAGCAAATTTTAGAATG-TTTAAATGGGAAAAATTGGCTTTGCRTCTTGAAAACATTTGAAATTGCTGGGCATGTTCATTCTGTATTGTTTGTGAATTTCTGCATATTTGAAGATAAAAGATTTTGGTACTTCATCCGAAAAGAGACTCTTTAGACAATTGTGTATTTGGGAAGCTTTTCAGGGTCTGGCTTCATAGACCTCTTAAAATTTAACTGAATCTTTTTGTAGCCACTGGAGCTTCTACCACTGTATATGCAGTCGAAGCTAATGGAG
583_G_bennettii         GCTGGGAAAGAAGGGAGGTATGCAAAGACAGTGCTTCATTCTTGCTATAGGTGGCAACCAGTGTTAGGGCAGGGAATGCAGATGAC-TCCCCCTGCGGCCGGGGCCCTTCCCTATGCCTCTGCTCTCAGCTCCTGAGTTCCTTCTGCCGCTCTTCTGTGCCTGCCTGAATGCTGCTGCTTCCTTGTCCATCTCCTTAGCCTGCTTCTTGCCATCTTTGCGGCTAGACGTGGTTCCTGCTGCCACTTCCCTGCCATTGGAAGCTGGCAGATTACTTTTTCTCTCTGCTTAGAAGGCCCAAATTTTTCGTATTTAGCCTGAGTTGGTAGGGACCAAAACAAAAGGATGTTGCTGTTCCATGTTTATTGTGTTTGAACACAAAGATTTCTTTGATTTCACCAGCAAATTTTAGAATG-TTTAAATGGGAAAAATTGGCTTTGCATCTTGAAAACATTTGAAATTGCTGGGCATGTTCATTCTGTATTGTTTGTGAATTTCTGCATATTTGAAGATAAAAGATTTTGGTACTTCATCCGAAAAGAGACTCTTTAGACAATTGTGTATTTGGGAAGCTTTTCAGGGTCTGGCTTCATAGACCTCTTAAAATTTAACTGAATCTTTTTGTAGCCACTGGAGCTTCTACCACTGTATATGCAGTCGAAGCTAATGGAG
7_G_bennettii           GCTGGGAAAGAAGGGAGGTATGCAAAGACAGTGCTTCATTCTTGCTATAGGTGGCAACCAGTGTTAGGGCAGGGAATGCAGATGAC-TCCCCCTGCGGCCGGGGCCCTTCCCTATGCCTCTGCTCTCAGCTCCTGAGTTCCTTCTGCCGCTCTTCTGTGCCTGCCTGAATGCTGCTGCTTCCTTGTCCATCTCCTTAGCCTGCTTCTTGCCATCTTTGCGGCTAGACGTGGTTCCTGCTGCCACTTCCCTGCCATTGGAAGCTGGCAGATTACTTTTTCTCTCTGCTTAGAAGGCCCAAATTTTTCGTATTTAGCCTGAGTTGGTAGGGACCAAAACAAAAGGATGTTGCTGTTCCATGTTTATTGTGTTTGAACACAAAGATTTCTTTGATTTCACCAGCAAATTTTAGAATG-TTTAAATGGGAAAAATTGGCTTTGCATCTTGAAAACATTTGAAATTGCTGGGCATGTTCATTCTGTATTGTTTGTGAATTTCTGCATATTTGAAGATAAAAGATTTTGGTACTTCATCCGAAAAGAGACTCTTTAGACAATTGTGTATTTGGGAAGCTTTTCAGGGTCTGGCTTCATAGACCTCTTAAAATTTAACTGAATCTTTTTGTAGCCACTGGAGCTTCTACCACTGTATATGCAGTCGAAGCTAATGGAG
9_G_bennettii           GCTGGGAAAGAAGGGAGGTATGCAAAGACAGTGCTTCATTCTTGCTATAGGTGGCAACCAGTGTTAGGGCAGGGAATGCAGATGAC-TCCCCCTGCGGCCGGGGCCCTTCCCTATGCCTCTGCTCTCAGCTCCTGAGTTCCTTCTGCCGCTCTTCTGTGCCTGCCTGAATGCTGCTGCTTCCTTGTCCATCTCCTTAGCCTGCTTCTTGCCATCTTTGCGGCTAGACGTGGTTCCTGCTGCCACTTYCCTGCCATTGGAAGCTGGCAGATTACTTTTTCTCTCYGCTTAGAAGGCCCAAATTTTTCGTATTTAGCCTGAGTTGGTAGGGACCAAAACAAAAGGATGTTGCTGTTCCATGTTTATTGTGTTTGAACACAAAGATTTCTTTGATTTCACCAGCAAATTTTAGAATG-TTTAAATGGGAAAAATTGGCTTTGCATCTTGAAAACATTTGAAATTGCTGGGCATGTTCATTCTGTATTGTTTGTGAATTTCTGCATATTTGAAGATAAAAGATTTTGGTACTTCATCCGAAAAGAGACTCTTTAGACAATTGTGTATTTGGGAAGCTTTTCAGGGTCTGGCTTCATAGACCTCTTAAAATTTAACTGAATCTTTTTGTAGCCACTGGAGCTTCTACCACTGTATATGCAGTCGAAGCTAATGGAG
6_G_bennettii           ?????GAAAGAAGGGAGGTATGCAAAGACAGTGCTTCATTCTTGCTATAGGTGGCAACCAGTGTTAGGGCAGGGAATGCAGATGAC-TCCCCCTGCGGCCGGGGCCCTTCCCTATGCCTCTGCTCTCAGCTCCTGAGTTCCTTCTGCCGCTCTTCTGTGCCTGCCTGAATGCTGCTGCTTCCTTGTCCATCTCCTTAGCCTGCTTCTTGCCATCTTTGCGGCTAGACGTGGTTCCTGCTGCCACTTCCCTGCCATTGGAAGCTGGCAGATTACTTTTTCTCTCTGCTTAGAAGGCCCAAATTTTTCGTATTTAGCCTGAGTTGGTAGGGACCAAAACAAAAGGATGTTGCTGTTCCATGTTTATTGTGTTTGAACACAAAGATTTCTTTGATTTCACCAGCAAATTTTAGAATG-TTTAAATGGGAAAAATTGGCTTTGCATCTTGAAAACATTTGAAATTGCTGGGCATGTTCATTCTGTATTGTTTGTGAATTTCTGCATATTTGAAGATAAAAGATTTTGGTACTTCATCCGAAAAGAGACTCTTTAGACAATTGTGTATTTGGGAAGCTTTTCAGGGTCTGGCTTCATAGACCTCTTAAAATTTAACTGAATCTTTTTGTAGCCACTGGAGCTTCTACCACTGTATATGCAGTCGAAGCTAATG???
10_G_bennettii          ???????????????????????????????????????????????????????????????????????????????????????????????????????????????????????????????????????????????????????????????????????????????????????????????????????????????????????????????????????????????????????????????????????????????????????????????????????????????????????????????????????????????????????????????????????????????????????????????????????????????????????????????????????????????????????????????????????????????????????????????????????????????????????????????????????????????????????????????????????????????????????????????????????????????????????????????????????????????????????????????????????????????????????????????
2887_G_cuvieri          ?CTGGGAAAGAAGGGAGGTATGCAAAGACAGTGCTTCATTCTTGCTATAGGTGGCAACCAGTGTTAGGGCAGGGAATGCAGATGAC-TCCMCCTGCGGCCGGGGCCCTTCCCTATGCCTCTGCTCTCAGCTCCTGAGTTCCTTCTGCCGCTCTTCTGTGCCTGCCTGAATGCTGCTGCTTCCTTGTCCATCTCCTTAGCCTGCTTCTTGCCATCTTTGCGGCTAGACGTGGCTCCTGCTGCCACTTCCCTGCCATTGGAAGCTGGCAGATTACTTTTTCTCTCTGCTTAGAAGGCCCAAATTTTTCGTATTTAGCCTGAGTTGGTAGGGACCAAAACAAAAGGATGTTGCTGTTCCATGTTTATTGTGTTTGAACACAAAGATTTCTTTGATTTCACCAGCAAATTTTAGAATG-TTTAAATGGGAAAAATTGGCTTTGCATCTTGAAAACATTTGAAATTGCTGGGCATGTTCATTCTGTATTGTTTGTGAATTTCTGCATATTTGAAGATAAAAGATTTTGGTACTTCATCCGAAAAGAGACTCTTTAGACAATTGTGTATTTGGGAAGCTTTTCAGGGTCTGGCTTCATAGACCTCTTAAAATTTAACTGAATCTTTTTGTAGCCACTGGAGCTTCTACCACTGTATATGCAGTCGAAGCTAATGGAG
2885_G_cuvieri          GCTGGGAAAGAAGGGAGGTATGCAAAGACAGTGCTTCATTCTTGCTATAGGTGGCAACCAGTGTTAGGGCAGGGAATGCAGATGAC-TCCMCCTGCGGCCGGGGCCCTTCCCTATGCCTCTGCTCTCAGCTCCTGAGTTCCTTCTGCCGCTCTTCTGTGCCTGCCTGAATGCTGCTGCTTCCTTGTCCATCTCCTTAGCCTGCTTCTTGCCATCTTTGCGGCTAGACGTGGCTCCTGCTGCCACTTCCCTGCCATTGGAAGCTGGCAGATTACTTTTTCTCTCTGCTTAGAAGGCCCAAATTTTTCGTATTTAGCCTGAGTTGGTAGGGACCAAAACAAAAGGATGTTGCTGTTCCATGTTTATTGTGTTTGAACACAAAGATTTCTTTGATTTCACCAGCAAATTTTAGAATG-TTTAAATGGGAAAAATTGGCTTTGCATCTTGAAAACATTTGAAATTGCTGGGCATGTTCATTCTGTATTGTTTGTGAATTTCTGCATATTTGAAGATAAAAGATTTTGGTACTTCATCCGAAAAGAGACTCTTTAGACAATTGTGTATTTGGGAAGCTTTTCAGGGTCTGGCTTCATAGACCTCTTAAAATTTAACTGAATCTTTTTGTAGCCACTGGAGCTTCTACCACTGTATATGCAGTCGAAGCTAATGGAG
781_G_leptoceros        GCTGGGAAAGAAGGGAGGTATGCAAAGACAGTGCTTCATTCTTGCTATAGGTGGCAACCAGTGTTAGGGCAGGGAATGCAGATGAC-TCCCCCTGCGGCCGGGGCCCTTCCCTATGCCTCTGCTCTCAGCTCCTGAGTTCCTTCTGCCGCTCTTCTGTGCCTGCCTGAATGCTGCTGCTTCCTTGTCCATCTCCTTAGCCTGCTTCTTGCCATCTTTGCGGCTAGACGTGGCTCCTGCTGCCACTTCCCTGCCATTGGAAGCTGGCAGATTACTTTTTCTCTCTGCTTAGAAGGCCCAAATTTTTCGTATTTAGCCTGAGTTGGTAGGGACCAAAACAAAAGGATGTTGCTGTTCCATGTTTATTGTGTTTGAACACAAAGATTTCTTTGATTTCACCAGCAAATTTTAGAATG-TTTAAATGGGAAAAATTGGCTTTGCATCTTGAAAACATTTGAAATTGCTGGGCATGTTCATTCTGTATTGTTTGTGAATTTCTGCATATTTGAAGATAAAAGATTTTGGTACTTCATCCGAAAAGAGACTCTTTAGACAATTGTGTATTTGGGAAGCTTTTCAGGGTCTGGCTTCATAGACCTCTTAAAATTTAACTGAATCTTTTTGTAGCCACTGGAGCTTCTACCACTGTATATGCAGTCGAAGCTAATG???
782_G_leptoceros        GCTGGGAAAGAAGGGAGGTATGCAAAGACAGTGCTTCATTCTTGCTATAGGTGGCAACCAGTGTTAGGGCAGGGAATGCAGATGAC-TCCCCCTGCGGCCGGGGCCCTTCCCTATGCCTCTGCTCTCAGCTCCTGAGTTCCTTCTGCCGCTCTTCTGTGCCTGCCTGAATGCTGCTGCTTCCTTGTCCATCTCCTTAGCCTGCTTCTTGCCATCTTTGCGGCTAGACGTGGCTCCTGCTGCCACTTCCCTGCCATTGGAAGCTGGCAGATTACTTTTTCTCTCTGCTTAGAAGGCCCAAATTTTTCGTATTTAGCCTGAGTTGGTAGGGACCAAAACAAAAGGATGTTGCTGTTCCATGTTTATTGTGTTTGAACACAAAGATTTCTTTGATTTCACCAGCAAATTTTAGAATG-TTTAAATGGGAAAAATTGGCTTTGCATCTTGAAAACATTTGAAATTGCTGGGCATGTTCATTCTGTATTGTTTGTGAATTTCTGCATATTTGAAGATAAAAGATTTTGGTACTTCATCCGAAAAGAGACTCTTTAGACAATTGTGTATTTGGGAAGCTTTTCAGGGTCTGGCTTCATAGACCTCTTAAAATTTAACTGAATCTTTTTGTAGCCACTGGAGCTTCTACCACTGTATATGCAGTCGAAGCTAATGGAG
75_G_marica             ?????GGAAGAAGGGAGGTATGCAAAGACAGTGCTTCATTCTTGCTATAGGTGGCAACCAGTGTTAGGGCAGGGAATGCAGATGAC-TCCCCCTGCG-CCGGGGCCCTTCCCTATGCCTCTGCTCTCAGCTCCTGAGTTCCTTCTGCCGCTCTTCTGTGCCTGCCTGAATGCTGCTGCTTCCTTGTCCATCTCCTTAGCCTGCTTCTTGCCATCTTTGCGGCTAGACGTGGCTCCTGCTGCCACTTCCCTGCCATTGGAAGCTGGCAGATTACTTTTTCTCTCTGCTTAGAAGGCCCAAATTTTTCGTATTTAGCCTGAGTTGGTAGGGACCAAAACAAAAGGATGTTGCTGTTCCATGTTTATTGTGTTTGAACACAAAGATTTCTTTGATTTCACCAGCAAATTTTAGAATG-TTTAAATGGGAAAAATTGGCTTTGCRTCTTGAAAACATTTGAAATTGCTGGGCATGTTCATTCTGTATTGTTTGTGAATTTCTGCATATTTGAAGATAAAAGATTTTGGTACTTCATCCGAAAAGAGACTCTTTAGACAATTGTGTATTTGGGAAGCTTTTCAGGGTCTGGCTTCATAGACCTCTTAAAATTTAACTGAATCTTTTTGTAGCCACTGGAGCTTCTACCACTGTATATGCAGTCGAAGCTAT?????
90_G_marica             GCTGGGAAAGAAGGGAGGTATGCAAAGACAGTGCTTCATTCTTGCTATAGGTGGCAACCAGTGTTAGGGCAGGGAATGCAGATGAC-TCCCCCTGCGGCCGGGGCCCTTCCCTATGCCTCTGCTCTCAGCTCCTGAGTTCCTTCTGCCGCTCTTCTGTGCCTGCCTGAATGCTGCTGCTTCCTTGTCCATCTCCTTAGCCTGCTTCTTGCCATCTTTGCGGCTAGACGTGGCTCCTGCTGCCACTTCCCTGCCATTGGAAGCTGGCAGATTACTTTTTCTCTCTGCTTAGAAGGCCCAAATTTTTCGTATTTAGCCTGAGTTGGTAGGGACCAAAACAAAAGGATGTTGCTGTTCCATGTTTATTGTGTTTGAACACAAAGATTTCTTTGATTTCACCAGCAAATTTTAGAATG-TTTAAATGGGAAAAATTGGCTTTGCATCTTGAAAACATTTGAAATTGCTGGGCATGTTCATTCTGTATTGTTTGTGAATTTCTGCATATTTGAAGATAAAAGATTTTGGTACTTCATCCGAAAAGAGACTCTTTAGACAATTGTGTATTTGGGAAGCTTTTCAGGGTCTGGCTTCATAGACCTCTTAAAATTTAACTGAATCTTTTTGTAGCCACTGGAGCTTCTACCACTGTATATGCAGTCGAAGCTAATGGAG
271_G_marica            ???????????????????????????????????????????????????????????????????????????????????????????????????????????????????????????????????????????????????????????????????????????????????????????????????????????????????????????????????????????????????????????????????????????????????????????????????????????????????????????????????????????????????????????????????????????????????????????????????????????????????????????????????????????????????????????????????????????????????????????????????????????????????????????????????????????????????????????????????????????????????????????????????????????????????????????????????????????????????????????????????????????????????????????????
7895_E_rufifrons        ???????????????????????????????????????????????????????????????????????????????????????????????????????????????????????????????????????????????????????????????????????????????????????????????????????????????????????????????????????????????????????????????????????????????????????????????????????????????????????????????????????????????????????????????????????????????????????????????????????????????????????????????????????????????????????????????????????????????????????????????????????????????????????????????????????????????????????????????????????????????????????????????????????????????????????????????????????????????????????????????????????????????????????????????
9055_E_rufifrons        ??TGGGAAAGAAAGGAGGTATGCAAAGACAGTGCTTCATTCTTGCTATAGGTGGCAACCAGTGTTAGGGCAGGGAATGCAGATGAC-TCCCCCTGCG-CCGGGGCCCTTCCCTATGCCTCTGCTCTCAGCTCCTGAGTTCCTTCTGCCGCTCTTCTGTGCCTGCCTGAATGCTGCTGCTTCCTTGTCCATCTCCTTAGCCTGCTTCTTGCCACCTTTGCGGCTAGACGTGGTTCCTGCTGCCACTTCCCTGCCATTGGAAGCTGGCAGATTACTTTTTCTCTCTGCTTAGAAGGCCCAAATTTTTCGTATTTAGCCTGAGTTGGTAGGGACCAAAACCAAAGGATGTTGCTGTTCCATGTTTATTGTGTTTGAACACAAAGATTTCTTTGATTTCACCAGCAAGTTTTAGAATGTTTTAAATGGGAAAAATTGGCTTTGCATCTTGAAAACATTTGAAATTGCTGGGCATGTTCATTCTGTATTGTTTGTGAATTTCTGCATATTTGAAGATAAAAGGTTTTGGTACTTCATCCGGAAAGAGACTC????????????????TTTGGGAAGCTTTTCAGGGTCTGGTTTCATAGGCCTCTTAAAATTTAACTGAATCTCTTTGTAGCCACTGGAGCTTCTACCACTGTATATGCAGTCGAAGCTAA?????
8397_E_rufifrons        ???????????????????????????????????????????????????????????????????????????????????????????????????????????????????????????????????????????????????????????????????????????????????????????????????????????????????????????????????????????????????????????????????????????????????????????????????????????????????????????????????????????????????????????????????????????????????????????????????????????????????????????????????????????????????????????????????????????????????????????????????????????????????????????????????????????????????????????????????????????????????????????????????????????????????????????????????????????????????????????????????????????????????????????????
7238_E_rufifrons        ???????????????AGGTATGCAAAGACAGTGCTTCATTCTTGCTATAGGTGGCAACCAGTGTTAGGGCAGGGAATGCAGATGAC-TCCCCCTGCG-CCGGGGCCCTTCCCTATGCCTCTGCTCTCAGCTCCTGAGTTCCTTCTGCCGCTCTTCTGTGCCTGCCTGAATGCTGCTGCTTCCTTGTCCATCTCCTTAGCCTGCTTCTTGCCACCTTTGCGGCTAGACGTGGTTCCTGCTGCCACTTCCCTGCCATTGGAAGCTGGCAGATTACTTTTTCTCTCTGCTTAGAAGACCCAAATTTTTTGTATTTAGCCTGAGTTGGTAGGGACCAAAACAAAAGGATGTTGCTGTTCCATGTTTATTGTGTTTGAACACAAAGATTTCTTTGATTTCACCAGCAAATTTTAGAATGTTTTAAATGGGAAAAATTGGCTTTGCATCTTGAAAACATTTGAAATTGCTGGGCATGTTCATTCTGTATTGTTTGTGAATTTCTGCATATTTGAAGATAAAAGGTTTCGGTACTTCATCCGAAAAGAGACTCTTTAGACAACTGTGTATTTGGGAAGCTTTTCAGGGTCTGGTTTCATAGGCCTCTTAAAATTTAACTGAATCTCTTTGTAGCCACTGGAGCTGCTACCACTGTATATGCAGTCGAAGCTAA?????
OZ1_A_cervicapra        ????????AGAAAGGAGGTATGCAAAGACAGTGCTTCATTCTTGCTATAGGTGGCAACCAGTGTTAGGGCAGGGAATGCAGATGACTTCCCCCTGCGGCCGGGGCCCTTCCCTATGCCTCTGCTCTCAGCTCCTGAGTTCCTTCTGCCGCTCTTCTGTGCCTGCCTGAATGCTGCTGCTTCCTTGTCCATCTCCTTAGCCTGCTTCTTGCCACCTTTGCGGCTAGACGTGGTTCCTGCTGCCACTTCCCTGCCATTGGAAGCTGGCAGATTACTTTTTCTGTCTGCTTAGAAGGCCCAAATTTTTCGTATTTAGCCTGAGTTGGTAGGGACCAAAACAAAAGGATGTTGCTGTTCCATGTTTATTGTGTTTGAACACAAAGATTTCTTTGATTTCACCAGCAAATTTTAGAATG-TTTAAATGGGAAAAATTGGCTTTGCATCTTGAAAACATTTGAAATTGCTGGGCATGTTCATTCTGTATTGTTTGTGAATTTCTGCATATTTGAAGATAAAAGATTTTGGTACTTCATCCGAAAAGAGACTCTTTAGACAATTGTGTATTTGGGAAGCTTTTCAGGGTCTGGTTTCATAGACCTCTTAAAATTTAACTGAATCTTTTTGTAGCCACTGGAGCTTCTACCACTGTATATGCAGTCGAAGCTAATGGAG
OZ2_A_cervicapra        ?CTGGGAAAGAAAGGAGGTATGCAAAGACAGTGCTTCATTCTTGCTATAGGTGGCAACCAGTGTTAGGGCAGGGAATGCAGATGACTTCCCCCTGCGGCCGGGGCCCTTCCCTATGCCTCTGCTCTCAGCTCCTGAGTTCCTTCTGCCGCTCTTCTGTGCCTGCCTGAATGCTGCTGCTTCCTTGTCCATCTCCTTAGCCTGCTTCTTGCCACCTTTGCGGCTAGACGTGGTTCCTGCTGCCACTTCCCTGCCATTGGAAGCTGGCAGATTACTTTTTCTGTCTGCTTAGAAGGCCCAAATTTTTCGTATTTAGCCTGAGTTGGTAGGGACCAAAACAAAAGGATGTTGCTGTTCCATGTTTATTGTGTTTGAACACAAAGATTTCTTTGATTTCACCAGCAAATTTTAGAATG-TTTAAATGGGAAAAATTGGCTTTGCATCTTGAAAACATTTGAAATTGCTGGGCATGTTCATTCTGTATTGTTTGTGAATTTCTGCATATTTGAAGATAAAAGATTTTGGTACTTCATCCGAAAAGAGACTCTTTAGACAATTGTGTATTTGGGAAGCTTTTCAGGGTCTGGTTTCATAGACCTCTTAAAATTTAACTGAATCTTTTTGTAGCCACTGGAGCTTCTACCACTGTATATGCAGTCGAAGCTA-TG???
OZ3_A_cervicapra        GCTGGGAAAGAAAGGAGGTATGCAAAGACAGTGCTTCATTCTTGCTATAGGTGGCAACCAGTGTTAGGGCAGGGAATGCAGATGACTTCCCCCTGCGGCCGGGGCCCTTCCCTATGCCTCTGCTCTCAGCTCCTGAGTTCCTTCTGCCGCTCTTCTGTGCCTGCCTGAATGCTGCTGCTTCCTTGTCCATCTCCTTAGCCTGCTTCTTGCCACCTTTGCGGCTAGACGTGGTTCCTGCTGCCACTTCCCTGCCATTGGAAGCTGGCAGATTACTTTTTCTGTCTGCTTAGAAGGCCCAAATTTTTCGTATTTAGCCTGAGTTGGTAGGGACCAAAACAAAAGGATGTTGCTGTTCCATGTTTATTGTGTTTGAACACAAAGATTTCTTTGATTTCACCAGCAAATTTTAGAATG-TTTAAATGGGAAAAATTGGCTTTGCATCTTGAAAACATTTGAAATTGCTGGGCATGTTCATTCTGTATTGTTTGTGAATTTCTGCATATTTGAAGATAAAAGATTTTGGTACTTCATCCGAAAAGAGACTCTTTAGACAATTGTGTATTTGGGAAGCTTTTCAGGGTCTGGTTTCATAGACCTCTTAAAATTTAACTGAATCTTTTTGTAGCCACTGGAGCTTCTACCACTGTATATGCAGTCGAAGCTAATG???
OZ4_A_cervicapra        ??TGGGAAAGAAAGGAGGTATGCAAAGACAGTGCTTCATTCTTGCTATAGGTGGCAACCAGTGTTAGGGCAGGGAATGCAGATGACTTCCCCCTGCGGCCGGGGCCCTTCCCTATGCCTCTGCTCTCAGCTCCTGAGTTCCTTCTGCCGCTCTTCTGTGCCTGCCTGAATGCTGCTGCTTCCTTGTCCATCTCCTTAGCCTGCTTCTTGCCACCTTTGCGGCTAGACGTGGTTCCTGCTGCCACTTCCCTGCCATTGGAAGCTGGCAGATTACTTTTTCTGTCTGCTTAGAAGGCCCAAATTTTTCGTATTTAGCCTGAGTTGGTAGGGACCAAAACAAAAGGATGTTGCTGTTCCATGTTTATTGTGTTTGAACACAAAGATTTCTTTGATTTCACCAGCAAATTTTAGAATG-TTTAAATGGGAAAAATTGGCTTTGCATCTTGAAAACATTTGAAATTGCTGGGCATGTTCATTCTGTATTGTTTGTGAATTTCTGCATATTTGAAGATAAAAGATTTTGGTACTTCATCCGAAAAGAGACTCTTTAGACAATTGTGTATTTGGGAAGCTTTTCAGGGTCTGGTTTCATAGACCTCTTAAAATTTAACTGAATCTTTTTGTAGCCACTGGAGCTTCTACCACTGTATATGCAGTCGAAGCTAA?????
S06_S_tatarica          ????GGGAAGAAAGGAGGTATGCAAAGACAGTGCTTCATTCTTGCTATAGGTGGCAACAAATGTTAGGGCAGGGAATGCAGATGAC-TCCACCTGCGGCTGGGGCCCTTCCCTGTGCCTCTGCTCTCAGCTCCTGAGTTCCTTCTGCTGCTCTTCTGTGCCTGCCTGAATGCTGCTGCTTCCTTGTCCATCTCCTTAGCCTGCTTCTTGCCACCTTTGCGGCTAGACGTGGTTCCTACTGCCACTTCCCTGCCATTGGAAGCTGGCAGATTACTTTTTCTCTCTGCTCAGAAGGCCCAAATTTTATGTATTTAGCTTGAGTTGGTAGGGACCAAAACAAAAGGATGTTGCTGTTCCATGTTTATTGTGTTTGAACACAAAGATTTCTTTGATTTCACCAGCAAATTTTAGAATA-TTTAAATGGGAAAAATTGGCTTTGCATCTTGAAAATATTTGAAATTGCTGGGCATGTTCATTCTGTATTGTTTGTGAATTTCTGCATATTTGAAGATAGAAGATTTTGGTACTTCATCTGAAAAGAGACTCTTTAGACAACTGTGTATTTGGGAAGCTTTTCAGGGTCTGGTTTCATAGACCTCTTAAAATTTAACTGAATCTTTTTGTAGCCACTGGAGCTTCTACCACTGTATATGCAGTCGAA??????????
S08_S_tatarica          ?????????GAAAGGAGGTATGCAAAGACAGTGCTTCATTCTTGCTATAGGTGGCAACAAATGTTAGGGCAGGGAATGCAGATGAC-TCCACCTGCGGCTGGGGCCCTTCCCTGTGCCTCTGCTCTCAGCTCCTGAGTTCCTTCTGCTGCTCTTCTGTGCCTGCCTGAATGCTGCTGCTTCCTTGTCCATCTCCTTAGCCTGCTTCTTGCCACCTTTGCGGCTAGACGTGGTTCCTACTGCCACTTCCCTGCCATTGGAAGCTGGCAGATTACTTTTTCTCTCTGCTCAGAAGGCCCAAATTTTATGTATTTAGCTTGAGTTGGTAGGGACCAAAACAAAAGGATGTTGCTGTTCCATGTTTATTGTGTTTGAACACAAAGATTTCTTTGATTTCACCAGCAAATTTTAGAATA-TTTAAATGGGAAAAATTGGCTTTGCATCTTGAAAATATTTGAAATTGCTGGGCATGTTCATTCTGTATTGTTTGTGAATTTCTGCATATTTGAAGATAGAAGATTTTGGTACTTCATCTGAAAAGAGACTCTTTAGACAACTGTGTATTTGGGAAGCTTTTCAGGGTCTGGTTTCATAGACCTCTTAAAATTTAACTGAATCTTTTTGTAGCCACTGGAGCTTCTACCACTGTATATGCAGTCG????????????
S10_S_tatarica          ?????????GAAAGGAGGTATGCAAAGACAGTGCTTCATTCTTGCTATAGGTGGCAACAAATGTTAGGGCAGGGAATGCAGATGAC-TCCACCTGCGGCTGGGGCCCTTCCCTGTGCCTCTGCTCTCAGCTCCTGAGTTCCTTCTGCTGCTCTTCTGTGCCTGCCTGAATGCTGCTGCTTCCTTGTCCATCTCCTTAGCCTGCTTCTTGCCACCTTTGCGGCTAGACGTGGTTCCTACTGCCACTTCCCTGCCATTGGAAGCTGGCAGATTACTTTTTCTCTCTGCTCAGAAGGCCCAAATTTTATGTATTTAGCTTGAGTTGGTAGGGACCAAAACAAAAGGATGTTGCTGTTCCATGTTTATTGTGTTTGAACACAAAGATTTCTTTGATTTCACCAGCAAATTTTAGAATA-TTTAAATGGGAAAAATTGGCTTTGCATCTTGAAAATATTTGAAATTGCTGGGCATGTTCATTCTGTATTGTTTGTGAATTTCTGCATATTTGAAGATAGAAGATTTTGGTACTTCATCTGAAAAGAGACTCTTTAGACAACTGTGTATTTGGGAAGCTTTTCAGGGTCTGGTTTCATAGACCTCTTAAAATTTAACTGAATCTTTTTGTAGCCACTGGAGCTTCTACCACTGTATATGCAGTCG????????????
S12_S_tatarica          ?????????GAAAGGAGGTATGCAAAGACAGTGCTTCATTCTTGCTATAGGTGGCAACAAATGTTAGGGCAGGGAATGCAGATGAC-TCCACCTGCGGCTGGGGCCCTTCCCTGTGCCTCTGCTCTCAGCTCCTGAGTTCCTTCTGCTGCTCTTCTGTGCCTGCCTGAATGCTGCTGCTTCCTTGTCCATCTCCTTAGCCTGCTTCTTGCCACCTTTGCGGCTAGACGTGGTTCCTACTGCCACTTCCCTGCCATTGGAAGCTGGCAGATTACTTTTTCTCTCTGCTCAGAAGGCCCAAATTTTATGTATTTAGCTTGAGTTGGTAGGGACCAAAACAAAAGGATGTTGCTGTTCCATGTTTATTGTGTTTGAACACAAAGATTTCTTTGATTTCACCAGCAAATTTTAGAATA-TTTAAATGGGAAAAATTGGCTTTGCATCTTGAAAATATTTGAAATTGCTGGGCATGTTCATTCTGTATTGTTTGTGAATTTCTGCATATTTGAAGATAGAAGATTTTGGTACTTCATCTGAAAAGAGACTCTTTAGACAACTGTGTATTTGGGAAGCTTTTCAGGGTCTGGTTTCATAGACCTCTTAAAATTTAACTGAATCTTTTTGTAGCCACTGGAGCTTCTACCACTGTATATGCAGTCGAAG?????????
SB_A_marsupialis        ???????AAGAAAGGAGGTATGCAAAGACAGTGCTTCATTCTTGCTATAGGTGGCAGCAAGTGTTCGGGCAGGGAATGCAGATGAC-TCCACCTGTGGCCGGGGCCCTTCCCTGTGCCTCTGCTCTCAGCTCCTGAGTTCCTTCTGCTGCTCTTCTGTGCCTGCCTGAATGCTGCTGCTTCCTTGTCCATCTCCTTAGCCTGCCTCTTGCCACCTTTGCGGCTAGACGTGGTTCCTGCTGCCACTTCCCTGCCATTGGAAGCTGGCAGATTACTTTTTCTCTCTGCTCAGAAGGCCCAAATTTTATGTATTTAGCCTGAGTTGGTAGGGACCAAAACAAAAGGATGTTGCTGTTCCATGTTTATTGTGTTTGAACACAAAGATTTCTTTGATTTCACAAGCAAATTTTAGAATG-TTTAAATGGGAAAAATGGGCTTTGCATCTTGAAAACATTTGAAATTGCTGGGCATGTTCATTCTGTATTGTTTGTGAATTTCTGCATGTTTGAAGATAAAAGATTTTGGTACTTCATCCGAAAAGAGACTCTTTAGACAACTGTGTATTTGGGAAGCTTTTCAGGGTCTGGTTTCATAGACCTCTTAAAATTTAACTGAATCTTTTTGTAGCCACTGGAGCTTCTACCACTGTATATGCAGTCGAAG?????????
;
end;
