# Supplementary material for: Data on phylogenetic analyses of gazelles (genus Gazella) based on mitochondrial and nuclear intron markers
Source: Data Brief. 2016 Mar 2;7:551–7. doi: 10.1016/j.dib.2016.02.062 (PMC4802422; doi:10.1016/j.dib.2016.02.062)
Supplement: Supplementary file 9 — Supplementary material [file mmc9.zip › Lerp_et_al_Gazella_Cytb_alignment.nexus]

#NEXUS
[ Title Lerp_GazPhyl_Cytb_alignment]
begin data;
       dimensions ntax=48 nchar=1149;
       format missing=? gap=- datatype=nucleotide;
       matrix

GH1_G_gazella           ACACTAATGATCAACACCCGAAAGACCCACCCACTTATAAAAATTGTAAGCAACGCATTCATTGACCTTCCAGCCCCATCAAATATCTCATCATGATGGAACTTTGGCTCCCTCCTAGGCATCTGCTTAATTCTACAAATCCTAACAGGCCTATTCCTAGCAATACACTACACAGCCGATACAGCAACAGCATTCTCCTCCGTTACCCATATCTGCCGAGACGTCAACTACGGCTGAATTATCCGATATATACATGCAAATGGAGCATCCATATTCTTTATCTGCCTATTTATGCACGTAGGACGAGGCCTCTACTATGGATCATACACATTTCTAGAAACATGGAATATCGGAGTAATTCTTCTATTTGCAACAATAGCCACAGCATTTATAGGATACGTCCTACCATGAGGACAAATATCTTTCTGAGGAGCAACAGTTATCACGAACCTCCTCTCAGCAATCCCATACATCGGCACAAACCTAGTAGAATGAATCTGAGGGGGATTCTCGGTAGATAAAGCAACACTCACCCGATTCTTTGCTTTTCACTTTATTCTCCCATTTATCATTGCAGCCCTCGCTATAGTCCACTTATTATTCCTTCATGAAACAGGATCCAATAACCCCACAGGAATTTCATCAGACGCAGACAAAATCCCATTTCACCCCTACTACACCATCAAGGACATTCTAGGAGCACTACTACTAATCCTAGTTCTTATACTCCTAGTTCTGTTCTCACCGGACCTACTCGGAGACCCAGACAACTATACACCAGCAAATCCACTCAACACACCCCCACACATCAAACCTGAATGGTACTTCTTATTCGCATATGCAATTCTCCGATCAATTCCCAATAAACTAGGAGGGGTCCTAGCCTTAGTCCTATCAATTCTAATCCTAATCCTTATACCCCTACTACATACATCCAAACAACGAAGCATAATATTTCGACCAATCAGCCAATGCCTATTCTGAATCCTAGTAGCAGACCTACTAACACTTACATGAATTGGAGGACAGCCAGTCGAACACCCATATATCATTATCGGACAACTAGCATCAATCATATATTTCCTACTCATCCTAGTACTGATACCAGCAGCCAGCACCATCGAAAATAATCTCCTAAAATGAAGATAA
TAUM11861_G_gazella     ????TAATGATCAACACCCGAAAGACCCACCCACTTATAAAAATTGTAAACAACGCATTCATTGACCTTCCAGCCCCATCAAATATCTCATCATGATGGAACTTTGGCTCCCTCCTAGGCATCTGCTTAATTCTACAAATCCTAACAGGCCTATTCCTAGCAATACACTACACAGCCGATACAGCAACAGCATTCTCCTCCGTTACCCATATCTGCCGAGACGTCAACTACGGCTGAATTATCCGATATATACATGCAAATGGAGCATCCATATTCTTTATCTGCCTATTTATGCACGTAGGACGAGGCCTCTACTATGGATCATACACATTTCTAGAAACATGGAATATCGGAGTAATTCTTCTATTTGCAACAATAGCCACAGCATTTATAGGATACGTCCTACCATGAGGACAAATATCTTTCTGAGGAGCAACAGTTATCACGAACCTCCTCTCAGCAATCCCATACATCGGCACAAACCTAGTAGAATGAATCTGAGGGGGATTCTCGGTAGATAAAGCAACACTCACCCGATTCTTTGCTTTTCACTTTATCCTCCCATTCATCATTGCAGCCCTCGCTATAGTCCACTTATTATTCCTTCATGAAACAGGATCCAATAACCCCACAGGAATTTCATCAGACGCAGACAAAATCCCATTTCACCCCTACTACACCATCAAGGACATTCTAGGAGCACTACTACTAATCCTAGTTCTTATACTCCTAGTTCTGTTCTCACCGGACCTACTCGGAGACCCAGACAACTATACACCAGCAAATCCACTCAACACACCCCCACACATCAAACCTGAATGGTACTTCTTATTCGCATATGCAATTCTCCGATCAATTCCCAATAAACTAGGAGGGGTCCTAGCCTTAGTCCTATCAATTCTAATCCTAATCCTTATACCCCTACTACATACATCTAAACAACGAAGCATAATATTTCGACCAATCAGCCAATGCCTATTCTGAATCCTAGCAGCAGACCTACTAACACTTACATGAATTGGAGGACAGCCAGTCGAACACCCATATATCATTATCGGACAACTAGCATCAATCATATATTTCCTACTCATTCTAGTACTGATACCAGCAGCCAGCACCATCGAAAATAACCTCCTAAAATGAAGA???
TAUM12479_G_gazella     ????TAATGATCAACACCCGAAAGACCCACCCACTTATAAAAATTGTAAACAACGCATTCATTGACCTTCCAGCCCCATCAAATATCTCATCATGATGGAACTTTGGCTCCCTCCTAGGCATCTGCTTAATTCTACAAATCCTAACAGGCCTATTCCTAGCAATACACTACACAGCCGATACAGCAACAGCATTCTCCTCCGTTACCCATATCTGCCGAGACGTCAACTACGGCTGAATTATCCGATATATACATGCAAATGGAGCATCCATATTCTTTATCTGCCTATTTATGCACGTAGGACGAGGCCTCTACTATGGATCATACACATTTCTAGAAACATGGAATATCGGAGTAATTCTTCTATTTGCAACAATAGCCACAGCATTTATAGGATACGTCCTACCATGAGGACAAATATCTTTCTGAGGAGCAACAGTTATCACGAACCTCCTCTCAGCAATCCCATACATCGGCACAAACCTAGTAGAATGAATCTGAGGGGGATTCTCGGTAGATAAAGCAACACTCACCCGATTCTTTGCTTTTCACTTTATCCTCCCATTCATCATTGCAGCCCTCGCTATAGTCCACTTATTATTCCTTCATGAAACAGGATCCAATAACCCCACAGGAATTTCATCAGACGCAGACAAAATCCCATTTCACCCCTACTACACCATCAAGGACATTCTAGGAGCTCTACTACTAATCCTAGTTCTTATACTCCTAGTTCTGTTCTCACCGGACCTACTCGGAGACCCAGACAACTATACACCAGCAAATCCACTCAACACACCCCCACACATCAAACCTGAATGGTACTTCTTATTCGCATATGCAATTCTCCGATCAATTCCCAATAAACTAGGAGGGGTCCTAGCCTTAGTCCTATCAATTCTAATCCTAATCCTTATACCCCTACTACATACATCTAAACAACGAAGCATAATATTTCGACCAATCAGCCAATGCCTATTCTGAATCCTAGCAGCAGACCTACTAACACTTACATGAATTGGAGGACAGCCAGTCGAACACCCATATATCATTATCGGACAACTAGCATCAATCATATATTTCCTACTCATTCTAGTACTGATACCAGCAGCCAGCACCATCGAAAATAACCTCCTAAAATGAAGA???
TAUM10170_G_arabica     ??????????????????????????????????????????TTTGTAAACAACGCATTCATTGACCTTCCAGCCCCATCGAATATCTCATC?TGATGGAACTTTGGCTCCCTCCTAGGCATCTGCTTAATTCTACAAATCCTAACAGGCCTATTCCTAGCAATGCACTACACAGCCGATACAGCAACAGCATTCTCCTCCGTTACCCATATCTGCCGAGACGTCAACTACGGCTGAATTATCCGATATATACATGCAAATGGAGCATCCATATTTTTTATCTGCCTCTTTATACACGTAGGACGAGGCCTCTACTATGGATCATATACATTCCTAGAAACATGGAATATCGGAGTAATTCTTCTATTTGCAACAATAGCTACAGCATTTATAGGATACGTCCTACCATGAGGACAAATATCTTTCTGAGGAGCAACAGTTATCACGAACCTCCTCTCAGCAATCCCATACATCGGCACAAACCTAGTAGAATGAATCTGAGGAGGGTTCTCAGTAGATAAAGCAACACTCACCCGATTCTTTGCTTTTCACTTTATTCTCCCATTCATCATTGCAGCCCTCGCTATAGTCCACTTATTATTCCTTCACGAAACAGGATCCAACAACCCCACAGGAATTTCATCAGACGCAGACAAAATCCCATTTCACCCCTACTACACCATCAAGGACATCCTAGGAGCACTACTACTAATCCTAGTTCTTATACTCCTAGTTCTATTCTCACCGGACCTACTCGGAGACCCAGACAACTATACACCAGCAAATCCACTCAACACACCTCCACACATCAAACCTGAATGG?ACTTCTTATTCGCATATGCAATTCTCCGATCA?TTCCCAATAAACTAGGAGGGGTT?TAGCCTTA?TCCTATCAATTCTAATC?TAATCCTTATACCC?TA?T?CACACATCCAA?CAA?GAAGCATAATATTT?GCCCAATC?GCCAATGCCTATT?????????????????????????????????????????????????????????????????????????????????????????????????????????????????????????????????????????????????????????????????????????
TAUM11048_G_arabica     ??????????????CACCCGAAAGACCCACCCACTTATAAAAATTGTAAACAACGCATTCATTGACCTTCCAGCCCCATCGAATATCTCATCATGATGGAACTTTGGCTCCCTCCTAGGCATCTGCTTAATTCTACAAATCCTAACAGGCCTATTCCTAGCAATGCACTACACAGCCGATACAGCAACAGCATTCTCCTCCGTTACCCATATCTGCCGAGACGTCAACTACGGCTGAATTATCCGATATATACATGCAAATGGAGCATCCATATTTTTTATCTGCCTCTTTATACACGTAGGACGAGGCCTCTACTATGGATCATATACATTCCTAGAAACATGGAATATCGGAGTAATTCTTCTATTTGCAACAATAGCTACAGCATTTATAGGATACGTCCTACCATGAGGACAAATATCTTTCTGAGGAGCAACAGTTATCACGAACCTCCTCTCAGCAATCCCATACATCGGCACAAACCTAGTAGAATGAATCTGAGGAGGGTTCTCAGTAGATAAAGCAACACTCACCCGATTCTTTGCTTTTCACTTTATTCTCCCATTCATCATTGCAGCCCTCGCTATAGTCCACTTATTATTCCTTCACGAAACAGGATCCAACAACCCCACAGGAATTTCATCAGACGCAGACAAAATCCCATTTCACCCCTACTACACCATCAAGGACATCCTAGGAGCACTACTACTAATCCTAGTTCTTATACTCCTAGTTCTATTCTCACCGGACCTACTCGGAGACCCAGACAACTATACACCAGCAAATCCACTCAACACACCTCCACACATCAAACCTGAATGGTACTTCTTATTCGCATATGCAATTCTCCGATCAATTCCCAATAAACTAGGAGGGGTTCTAGCCTTAGTCCTATCAATTCTAATCCTAATCCTTATACCCCTACTACACACATCCAAACAACGAAGCATAATATTTCGACCAATCAGCCAATGCCTATTCTGAATCCTTGTAGCAGACCTGCTAACACTCACATGAATCGGAGGACAACCAGTCGAACACCCATACATCATTATCGGACAACTAGCATCAATCATATATTTCCTGCTCATCCTAGTACTGATACCAGCAGCCAGCACCATTGAAAACAGTCTCCTAAAATGAAGA???
GGF41_G_arabica         ACACTAATGATCAACACCCGAAAGACCCACCCACTTATAAAAATTGTAAACAACGCATTCATTGACCTTCCAGCCCCATCGAATATCTCATCATGATGGAACTTTGGCTCCCTCCTAGGCATCTGCTTAATTCTACAAATCCTAACAGGCCTATTCCTAGCAATACACTACACAGCCGATACAGCAACAGCATTCTCCTCCGTTACCCACATCTGCCGAGACGTCAACTACGGCTGAATTATCCGATATATACATGCAAATGGAGCATCCATATTTTTTATCTGCCTCTTTATACACGTAGGACGAGGCCTCTACTATGGATCATATACATTCCTAGAAACATGGAATATCGGAGTAATTCTTCTATTTGCAACAATAGCTACAGCATTTATAGGATACGTCCTACCATGAGGACAAATATCTTTCTGAGGAGCAACAGTTATCACGAACCTCCTCTCAGCAATCCCATACATCGGCACAAACCTAGTAGAATGAATCTGAGGAGGGTTCTCAGTAGATAAAGCAACACTCACCCGATTCTTTGCTTTTCACTTTATTCTCCCATTCATCATTGCAGCCCTCGCTATAGTCCACTTACTATTCCTTCACGAAACAGGATCCAACAACCCCACAGGAATTTCATCAGACGCAGACAAAATCCCATTTCACCCCTACTACACCATCAAGGACATCCTAGGAGCACTACTACTAATCCTAGTTCTTATACTCCTAGTTCTATTCTCACCGGACCTACTCGGAGACCCAGACAACTATACACCAGCAAATCCACTCAACACACCCCCACACATCAAACCTGAATGGTACTTCTTATTCGCATATGCAATTCTCCGATCAATTCCCAATAAACTAGGAGGGGTTCTAGCCTTAGTCCTATCAATTCTAATCCTAATCCTTATACCCCTACTACACACATCCAAACAACGAAGCATAATATTTCGACCAATCAGCCAATGCCTATTCTGAATCCTTGTAGCAGACCTGCTAACACTCACATGAATCGGAGGACAACCAGTCGAACACCCATACATCATTATCGGACAACTAGCATCAATCATATATTTCCTGCTCATCCTAGTACTGATACCAGCAGCCAGCACCATTGAAAACAGTCTCCTAAAATGAAGATAA
OmanI_G_arabica         ACACTAATGATCAACACCCGAAAGACCCACCCACTTATAAAAATTGTAAACAACGCATTCATTGACCTTCCAGCCCCATCTAATATCTCATCATGATGGAACTTTGGCTCCCTTCTAGGCATCTGCTTAATTCTACAAATCCTAACAGGCCTATTCCTAGCAATACACTACACAGCCGATACAGCAACAGCATTCTCCTCCGTTACCCATATCTGCCGAGACGTCAACTACGGCTGAATTATCCGATATATACATGCAAATGGAGCATCCATATTTTTTATCTGCCTCTTTATGCACGTAGGACGAGGCCTCTACTATGGATCATATACATTCCTAGAAACATGGAATATCGGAGTAATTCTTCTATTCGCAACAATAGCTACAGCATTTATAGGATACGTCCTACCATGAGGACAAATATCTTTCTGAGGAGCAACAGTTATCACGAACCTCCTCTCAGCAATCCCATACATCGGCACAAACCTAGTAGAATGAATTTGAGGGGGATTCTCAGTAGATAAAGCAACACTCACCCGATTCTTTGCTTTTCACTTTATTCTCCCATTCATCATTGCAGCCCTCGCTATAGTCCACTTATTATTCCTTCACGAAACAGGATCCAACAACCCCACAGGAATTTCATCAGACGCAGACAAAATCCCATTTCACCCCTACTACACCATCAAGGACATTCTAGGAGCACTACTACTAATCCTAGTTCTTATACTCCTAGTTCTATTCTCACCGGACCTACTCGGAGACCCAGACAACTATACACCAGCAAATCCACTCAACACACCCCCACACATCAAACCTGAATGGTACTTCTTATTCGCATATGCAATTCTCCGATCAATTCCCAATAAACTAGGAGGGGTTCTAGCCTTAGTCCTATCAATTCTAATCCTAATCCTTATACCCCTACTACATACATCCAAACAACGAAGCATAATATTTCGACCAATCAGCCAATGCCTATTCTGAATCCTTGTAGCAGACCTGCTAACACTCACATGAATCGGAGGACAACCAGTCGAACACCCATATATCATTATCGGACAACTAGCATCAATCATATATTTCCTGCTCATCCTAGTAC?GATACCAGCAGCCAGCACCAT?GAAAATAG???????????????????
3455_G_arabica          ??????????????????????????????????????????????????????????????????????????????????????????????????????????????????????????????????????????????TAACAGGCCTATTCCTAGCAATACACTACACAGCCGATACAGCAACAGCATTCTCCTCCGTTACCCATATCTGCCGAGACGTCAACTACGGCTGAATTATCCGATATATACATGCAAATGGAGCATCCATATTTTTTATCTGCCTCTTTATGCACGTAGGACGAGGCCTCTACTATGGATCATATACATTCCTAGAAACATGGAATATCGGAGTAATTCTTCTATTCGCAACAATAGCTACAGCATTTATAGGATACGTCCTACCATGAGGACAAATATCTTTCTGAGGAGCAACAGTTATCACGAACCTCCTCTCAGCAATCCCATACATCGGCACAAACCTAGTAGAATGAATTTGAGGGGGATTCTCAGTAGATAAAGCAACACTCACCCGATTCTTTGCTTTTCACTTTATTCTCCCATTCATCATTGCAGCCCTCGCTATAGTCCACTTATTATTCCTTCACGAAACAGGATCCAACAACCCCACAGGAATTTCATCAGACGCAGACAAAATCCCATTTCACCCCTACTACACCATCAAGGACATTCTAGGAGCACTACTACTAATCCTAGTTCTTATACTCCTAGTTCTATTCTCACCGGACCTACTCGGAGACCCAGACAACTATACACCAGCAAATCCACTCAACACACCCCCACACATCAAACCTGAATGGTACTTCTTATTTGCATATGCAATTCTCCGATCAATTCCCAATAAACTAGGAGGGGTTCTAGCCTTAGTCCTATCAATTCTAATCCTAATCCTTATACCCCTACTACATACATCCAAACAACGAAGCATAATATTTCGACCAATCAGCCAATGCCTATTCTGAATCCTTGTAGCAGACCTGCTAACACTCACATGAATCGGAGGACA?CCAGTCGA?CA?CCATACATCAT?ATCGGACA?CTAGCATCA?TCATATATT??CTGCTCAT?CTAGTACTGAT??????????????????????????????????????????????
182_G_arabica           ?????????????????????????????????????????????????????????????????????????????????????????????????????????????????CCTAGGCATCTGCTTAATTCTACAAATCCTAACAGGCCTATTCCTAGCAATACACTACACAGCCGATACAGCAACAGCATTCTCCTCCGTTACCCATATCTGCCGAGACGTCAACTACGGCTGAATTATCCGATATATACATGCAAATGGAGCATCCATATTTTTTATCTGCCTCTTTATGCACGTAGGACGAGGCCTCTACTATGGATCATATACATTCCTAGAAACATGGAATATCGGAGTAATTCTTCTATTCGCAACAATAGCTACAGCATTTATAGGATACGTCCTACCATGAGGACAAATATCTTTCTGAGGAGCAACAGTTATCACGAACCTCCTCTCAGCAATCCCATACATCGGCACAAACCTAGTAGAATGAATTTGAGGGGGATTCTCAGTAGATAAAGCAACACTCACCCGATTCTTTGCTTTTCACTTTATTCTCCCATTCATCATTGCAGCCCTCGCTATAGTCCACTTATTATTCCTTCACGAAACAGGATCCAACAACCCCACAGGAATTTCATCAGACGCAGACAAAATCCCATTTCACCCCTACTACACCATCAAGGACATTCTAGGAGCACTACTACTAATCCTAGTTCTTATACTCCTAGTTCTATTCTCACCGGACCTACTCGGAGACCCAGACAACTATACACCAGCAAATCCACTCAACACACCCCCACACATCAAACCTGAATGGTACTTCTTATTTGCATATGCAATTCTCCGATCAATTCCCAATAAACTAGGAGGGGTTCTAGCCTTAGTCCTATCAATTCTAATCCTAATCCTTATACCCCTACTACATACATCCAAACAACGAAGCATAATATTTCGACCAATCAGCCAATGCCTATTCTGAATCCTTGTAGCAGACCTGCTAACACTCACATGAATCGGAGGACAACCAGTCGAACACCCATACATCATTATCGGACAACTAGCATCAATCATAT???????????????????????????????????????????????????????????????????????
3463_G_spekei           ACACTAATGATCAACACCCGAAAGACCCACCCACTTATAAAAATTGTAAACAACGCATTCATTGACCTTCCAGCCCCATCAAATATCTCATCATGATGGAACTTTGGCTCCCTCCTAGGTATCTGCTTAATTCTACAAATCCTAACAGGCCTATTCCTAGCAATACACTACACAGCCGATACAGCAACAGCATTCTCCTCCGTTACCCATATCTGCCGAGACGTCAACTACGGCTGAATTATCCGATATATACATGCAAACGGAGCATCCATATTCTTTATCTGCCTCTTTATACACGTAGGACGAGGCCTCTACTATGGATCATACACATTCCTAGAAACATGAAATATCGGAGTAATTCTTCTATTTGCAACAATAGCTACAGCATTTATAGGATACGTCCTACCATGAGGACAAATATCTTTTTGAGGAGCAACAGTTATCACAAACCTCCTCTCAGCAATCCCATACATCGGCACAAACCTAGTAGAATGAATCTGAGGAGGATTCTCGGTAGATAAAGCGACACTTACCCGATTCTTTGCTTTTCACTTTATTCTCCCTTTCATCATTGCAGCCCTCGCTATAGTCCACTTATTATTCCTTCACGAAACAGGATCCAACAACCCCACAGGAATTTCATCAGACGCAGACAAAATTCCATTTCACCCCTACTACACCATCAAGGACATTCTAGGAGCACTGCTACTAATCCTAGTTCTTATACTCCTAGTCCTATTCTCACCGGACCTACTCGGAGACCCGGACAACTACACACCAGCAAATCCACTCAACACACCCCCACACATTAAACCTGAATGATACTTCTTATTCGCATATGCAATTCTCCGATCAATTCCCAATAAACTAGGAGGAGTCCTAGCCTTAGTCCTATCAATCCTAATCTTAATCCTTATGCCCCTACTTCATACATCTAAACAACGAAGCATGATATTTCGACCAATCAGCCAGTGCCTGTTCTGAATCCTAGCAGCAGACCTGCTAACACTCACATGAATCGGAGGACAACCAGTTGAGCACCCATACATCATTATCGGACAACTAGCATCAATCATATATTTCCTACTCATCCTAGTACTGATACCAGCAGCCAGCACCATTGAAAACAATCTCCTAAAATGAAGATAA
3466_G_spekei           ???????????????????????????????????????????????????????????????????????????????????????TCATCATGATGGAACTTTGGCTCCCTCCTAGGTATCTGCTTAATTCTACAAATCCTAACAGGCCTATTCCTAGCAATACACTACACAGCCGATACAGCAACAGCATTCTCCTCCGTTACCCATATCTGCCGAGACGTCAACTACGGCTGAATTATCCGATATATACATGCAAACGGAGCATCCATATTCTTTATCTGCCTCTTTATACACGTAGGACGAGGCCTCTACTATGGATCATACACATTCCTAGAAACATGAAATATCGGAGTAATTCTTCTATTTGCAACAATAGCTACAGCATTTATAGGATACGTCCTACCATGAGGACAAATATCTTTTTGAGGAGCAACAGTTATCACAAACCTCCTCTCAGCAATCCCATACATCGGCACAAACCTAGTAGAATGAATCTGAGGAGGATTCTCGGTAGATAAAGCGACACTTACCCGATTCTTTGCTTTTCACTTTATTCTCCCTTTCATCATTGCAGCCCTCGCTATAGTCCACTTATTATTCCTTCACGAAACAGGATCCAACAACCCCACAGGAATTTCATCAGACGCAGACAAAATTCCATTTCACCCCTACTACACCATCAAGGACATTCTAGGAGCACTGCTACTAATCCTAGTTCTTATACTCCTAGTCCTATTCTCACCGGACCTACTCGGAGACCCGGACAACTACACACCAGCAAATCCACTCAACACACCCCCACACATTAAACCTGAATGATACTTCTTATTCGCATATGCAATTCTCCGATCAATTCCCAATAAACTAGGAGGAGTCCTAGCCTTAGTCCTATCAATCCTAATCTTAATCCTTATGCCCCTACTTCATATATCTAAACAACGAAGCATGATATTTCGACCAATCAGCCAGTGCCTGTTCTGAATCCTAGCAGCAGACCTGCTAACACTCACATGAATCGGAGGACAACCAGTTGAGCACCCATACATCATTATCGGACAACTAGCATCAATCA??????????????????????????????????????????????????????????????????????????
3467_G_spekei           ACACTAATGACCAACACCCGAAAGACCCACCCACTTATAAAAATTGTAAACAACGCATTCATTGACCTTCCAGCCCCATCAAATATCTCATCATGATGGAACTTTGGCTCCCTCCTAGGTATCTGCTTAATTCTACAAATCCTAACAGGCCTATTCCTAGCAATACACTACACAGCCGATACAGCAACAGCATTCTCCTCCGTTACCCATATCTGCCGAGACGTCAACTACGGCTGAATTATCCGATATATACATGCAAACGGAGCATCCATATTCTTTATCTGCCTCTTTATACACGTAGGACGAGGCCTCTACTATGGATCATACACATTCCTAGAAACATGAAATATCGGAGTAATTCTTCTATTTGCAACAATAGCTACAGCATTTATAGGATACGTCCTACCATGAGGACAAATATCTTTTTGAGGAGCAACAGTTATCACAAACCTCCTCTCAGCAATCCCATACATCGGCACAAACCTAGTAGAATGAATCTGAGGAGGATTCTCGGTAGATAAAGCGACACTTACCCGATTCTTTGCTTTTCACTTTATTCTCCCTTTCATCATTGCAGCCCTCGCTATAGTCCACTTATTATTCCTTCACGAAACAGGATCCAACAACCCCACAGGAATTTCATCAGACGCAGACAAAATTCCATTTCACCCCTACTACACCATCAAGGACATTCTAGGAGCACTGCTACTAATCCTAGTTCTTATACTCCTAGTCCTATTCTCACCGGACCTACTCGGAGACCCGGACAACTACACACCAGCAAATCCACTCAACACACCCCCACACATTAAACCTGAATGATACTTCTTATTCGCATATGCAATTCTCCGATCAATTCCCAATAAACTAGGAGGAGTCCTAGCCTTAGTCCTATCAATCCTAATCTTAATCCTTATGCCCCTACTTCATATATCTAAACAACGAAGCATGATATTTCGACCAATCAGCCAGTGCCTGTTCTGAATCCTAGCAGCAGACCTGCTAACACTCACATGAATCGGAGGACAACCAGTTGAGCACCCATACATCATTATCGGACAACTAGCATCAATCATATATTTCCTACTCATCCTAGTACTGATACCAGCAGCCAGCACCATTGAAAACAATCTCCTAAAATGAAGATAA
3469_G_spekei           ???????????????????????????????????????????????????????????????????????????????????????????????????AACTTTGGCTCCCTCCTAGGTATCTGCTTAATTCTACAAATCCTAACAGGCCTATTCCTAGCAATACACTACACAGCCGATACAGCAACAGCATTCTCCTCCGTTACCCATATCTGCCGAGACGTCAACTACGGCTGAATTATCCGATATATACATGCAAACGGAGCATCCATATTCTTTATCTGCCTCTTTATACACGTAGGACGAGGCCTCTACTATGGATCATACACATTCCTAGAAACATGAAATATCGGAGTAATTCTTCTATTTGCAACAATAGCTACAGCATTTATAGGATACGTCCTACCATGAGGACAAATATCTTTTTGAGGAGCAACAGTTATCACAAACCTCCTCTCAGCAATCCCATACATCGGCACAAACCTAGTAGAATGAATCTGAGGAGGATTCTCGGTAGATAAAGCGACACTTACCCGATTCTTTGCTTTTCACTTTATTCTCCCTTTCATCATTGCAGCCCTCGCTATAGTCCACTTATTATTCCTTCACGAAACAGGATCCAACAACCCCACAGGAATTTCATCAGACGCAGACAAAATTCCATTTCACCCCTACTACACCATCAAGGACATTCTAGGAGCACTGCTACTAATCCTAGTTCTTATACTCCTAGTCCTATTCTCACCGGACCTACTCGGAGACCCGGACAACTACACACCAGCAAATCCACTCAACACACCCCCACACATTAAACCTGAATGATACTTCTTATTCGCATATGCAATTCTCCGATCAATTCCCAATAAACTAGGAGGAGTCCTAGCCTTAGTCCTATCAATCCTAATCTTAATCCTTATGCCCCTACTTCATACATCTAAACAACGAAGCATGATATTTCGACCAATCAGCCAGTGCCTGTTCTGAATCCTAGCAGCAGACCTGCTAACACTCACATGAATCGGAGGACA?CCAGTTGAGCA?CCATACATCATTATCGGACA?CTAGCATCA?TCATATATTT?CTACTCAT?CTAGTACTG????????????????????????????????????????????????
Chad19_G_dorcas         ACACTAATGATCAACACCCGAAAGACCCACCCACTTATAAAAATCGTAAACAACGCATTCATTGATCTCCCAGCCCCATCAAACATCTCATCATGATGGAACTTTGGCTCCCTCCTAGGTATCTGCTTAATCCTACAAATTCTAACAGGCCTATTCCTAGCAATACACTACACAGCCGATACAGCAACAGCATTCTCCTCCGTCACCCATATCTGCCGAGATGTCAATTATGGCTGAATTATCCGATATATACATGCAAATGGAGCATCCATATTCTTTATCTGCCTCTTTATACACGTAGGACGAGGCCTCTACTATGGATCATACACATTCCTAGAAACATGAAATATTGGGGTAATTCTTCTATTTGCAACAATAGCTACAGCATTTATAGGATACGTCCTACCATGAGGACAAATATCTTTCTGAGGAGCAACAGTTATCACGAACCTCCTCTCAGCGATCCCATACATCGGCACAAGCCTAGTAGAATGAATCTGAGGGGGATTCTCAGTAGATAAAGCAACACTTACCCGATTCTTTGCTTTTCACTTTATTCTCCCATTCATCATCGCAGCCCTCGCTATAGTCCACTTATTATTTCTTCACGAAACAGGATCTAATAACCCCACAGGAATTTCATCAGACGCAGACAAAATTCCATTTCACCCCTACTACACCATCAAGGACATTCTAGGAGCGCTACTACTAATCCTAGTTCTCACACTCCTAGTTCTATTCTCACCAGACCTACTCGGAGACCCAGACAACTATACACCAGCAAATCCACTCAACACACCCCCACACATCAAACCTGAATGATACTTCTTATTTGCATATGCAATTCTCCGATCAATTCCCAATAAACTAGGAGGAGTCCTAGCCTTAGTCCTATCAATTCTAATCTTAATCCTTATACCCCTACTTCATACATCTAAACAACGAAGCATGATATTTCGGCCAATCAGCCAATGCCTATTCTGAATTCTAGTAGCAGACCTGCTAACACTTACATGAATCGGAGGACAACCAGTCGAACACCCATACATTATTATCGGACAACTAGCATCAATTATATATTTCCTACTCATTCTAGTACTGATACCAGCAGCCAGTACCATTGAAAATAGTCTCCTAAAATGAAGATAA
Chad7_G_dorcas          ACACTAATGATCAACACCCGAAAGACCCACCCACTTATAAAAATCGTAAACAACGCATTCATTGATCTCCCAGCCCCATCAAACATCTCATCATGATGGAACTTTGGCTCCCTCCTAGGTATCTGCTTAATCCTACAAATTCTAACAGGCCTATTCCTAGCAATACACTACACAGCCGATACAGCAACAGCATTCTCCTCCGTCACCCATATCTGCCGAGATGTCAATTATGGCTGAATTATCCGATATATACATGCAAATGGAGCATCCATATTCTTTATCTGCCTCTTTATACACGTAGGACGAGGCCTCTACTATGGATCATACACATTCCTAGAAACATGAAATATTGGGGTAATTCTTCTATTTGCAACAATAGCTACAGCATTTATAGGATACGTCCTACCATGAGGACAAATATCTTTCTGAGGAGCAACAGTTATCACGAACCTCCTCTCAGCGATCCCATACATCGGCACAAGCCTAGTAGAATGAATCTGAGGGGGATTCTCAGTAGATAAAGCAACACTTACCCGATTCTTTGCTTTTCACTTTATTCTCCCATTCATCATCGCAGCCCTCGCTATAGTCCACTTATTATTTCTTCACGAAACAGGATCTAATAACCCCACAGGAATTTCATCAGACGCAGACAAAATTCCATTTCACCCCTACTACACCATCAAGGACATTCTAGGAGCGCTACTACTAATCCTAGTTCTCACACTCCTAGTTCTATTCTCACCAGACCTACTCGGAGACCCAGACAACTATACACCAGCAAATCCACTCAACACACCCCCACACATCAAACCTGAATGATACTTCTTATTTGCATATGCAATTCTCCGATCAATTCCCAATAAACTAGGAGGAGTCCTAGCCTTAGTCCTATCAATTCTAATCTTAATCCTTATACCCCTACTTCATACATCTAAACAACGAAGCATGATATTTCGGCCAATCAGCCAATGCCTATTCTGAATTCTAGTAGCAGACCTGCTAACACTTACATGAATCGGAGGACAACCAGTCGAACACCCATACATTATTATCGGACAACTAGCATCAATTATATATTTCCTACTCATTCTAGTACTGATACCAGCAGCCAGTACCATTGAAAATAGTCTCCTAAAATGAAGATAA
2866_G_dorcas           ACACTAATGATCAACACCCGAAAGACCCACCCACTTATAAAAATCGTAAACAACGCATTCATTGACCTCCCAGCCCCATCAAACATCTCATCATGATGGAACTTTGGCTCCCTCCTAGGTGTCTGCTTAATCCTACAAATTCTAACAGGCCTATTCCTAGCAATACACTACACAGCCGATACAGCAACAGCATTCTCCTCCGTTACCCATATCTGCCGAGATGTCAATTATGGCTGAATTATCCGATATATACATGCAAATGGAGCATCCATATTCTTTATCTGCCTCTTTATACACGTAGGACGAGGCCTCTACTATGGATCATACACATTCCTAGAAACATGAAATATTGGGGTAATTCTTCTATTTGCAACAATAGCTACAGCATTTATAGGATACGTCCTACCATGAGGACAAATATCTTTCTGAGGAGCAACAGTTATCACGAACCTCCTCTCAGCGATCCCATACATCGGCACAAGCCTAGTAGAATGAATCTGAGGGGGATTCTCAGTAGATAAAGCAACACTTACCCGATTCTTTGCTTTTCACTTTATTCTCCCATTCATCATCGCAGCACTCGCTATAGTCCACTTATTATTTCTTCACGAAACAGGATCTAACAACCCTACAGGAATTTCATCAGACGCAGACAAAATTCCATTTCACCCCTACTACACCATCAAGGACATTCTAGGAGCACTACTACTAATCCTAGTTCTCACACTCCTAGTTCTATTCTCACCAGACCTACTCGGAGACCCAGACAACTACACACCAGCAAATCCACTCAACACACCCCCACACATCAAACCTGAATGATACTTCTTATTCGCATATGCAATTCTCCGATCAATTCCCAATAAACTAGGAGGAGTCCTAGCCTTAGTCCTATCAATTCTAATCTTAATCCTTATACCCCTACTTCATACATCTAAACAACGAAGCATGATATTTCGGCCAATCAGCCAATGCCTATTCTGAATTCTAGTAGCAGACCTGCTAACACTTACATGAATCGGAGGGCAACCAGTCGAACACCCATACATTATTATCGGACAACTAGCATCAATTATATATTTCCTACTCATCCTAGTGCTGATACCAGCAGCCAGTACCATTGAAAATAGTCTCCTAAAATGAAGATAA
3564_G_dorcas           ACACTAATGATCAACACCCGAAAGACCCACCCACTTATAAAAATCGTAAACAACGCATTCATTGACCTCCCAGCCCCATCAAATATCTCATCATGATGGAACTTTGGCTCCCTCCTAGGTATCTGCTTAATCCTACAAATTCTAACAGGCCTATTCCTAGCAATACACTACACAGCCGATACAGCAACAGCATTCTCCTCCGTCACCCATATCTGCCGAGATGTCAATTATGGCTGAATTATCCGATATATACATGCAAATGGAGCATCCATATTCTTTATCTGCCTCTTTATACACGTAGGACGAGGCCTCTACTATGGATCATACACATTCCTAGAAACATGAAATATTGGGGTAATTCTTCTATTTGCAACAATAGCTACAGCATTTATAGGATACGTCCTACCATGAGGACAAATATCTTTCTGAGGAGCAACAGTTATCACAAACCTCCTCTCAGCGATCCCATACATCGGCACAAGCCTAGTAGAGTGAATCTGAGGGGGATTCTCAGTAGATAAAGCAACACTTACCCGATTCTTTGCTTTTCACTTTATTCTCCCATTCATCATTGCAGCCCTCGCTATAGTCCACTTATTATTTCTTCACGAAACAGGATCTAACAACCCTACAGGAATTTCATCAGACGTAGACAAAATTCCATTTCACCCCTACTACACCATCAAGGACATTCTAGGAGCACTACTACTAATCCTAGTTCTCACACTCCTAGTTCTATTCTCACCAGACCTACTCGGAGACCCAGACAACTACACACCAGCAAATCCACTCAACACACCCCCACACATCAAACCTGAATGATACTTCTTATTCGCATATGCAATTCTCCGATCAATTCCCAATAAACTAGGAGGAGTCCTAGCCTTAGTCCTATCAATTCTAATCTTAATCCTTATGCCCCTACTTCATACATCTAAACAACGAAGCATGATATTTCGGCCAATCAGCCAATGCCTATTCTGAATTCTAGTAGCAGACCTGCTAACACTTACATGAATCGGAGGACAACCAGTCGAACACCCATACATTATTATCGGACAACTAGCATCAATTATATATTTCCTACTCATCCTAGTACTGATACCAGCAGCCAGTACCATTGAAAATAGTCTCCTAAAATGAAGATAA
AWWP9159_G_dorcas       ???????????????????GAAAGGCCCACCCACTTATAAAAATCATAAACAACGCATTTATTGACCTCCCA??CCCATCAAATATCTCATCATGATGGAACTTTG?CTC?CTCCTAGG?ATCTGCTTAATCC?AC?AATTCTAACAG?CCTATTC?TAGC?ATAC?CTACACAGCCGATACAGCAA?A?CATTCT?CTCCGTCA?CCATATCTGC?GAGATGTCA?TTATGGCTGAATTATCCGATATATAC?TG?AAATGGAGCAT?C?TAT?CTTTATCTG?CTCTTCATACACGTAGGA?GAGGCCTCTACTATGGATCAT?C?C?TTCCTAGAAACATGAAATAT?GGGGTAATCCTTCTATTTGCA?CAATAGCTACAGCATTTATAGGATATGTCCTACCATGAGGACAAATATCTTTCTGAGGAGCAACAGTTATCACGAACCTCCTCTCAGCGATCCCATATATCGGCACAAGC?TAGTAGAATGAATCTGAGGGGGGTTCTCAGTAGATAAAGCA?CACTTACCCGATTCTTTGCTTTTCACTTTATTCTCCCATTCATCATTGCAGCCCTCGCTATAGTCCACTTATTATTTCTTCACGAAACAGGATCCAACAATCCTACAGGAATTTCATCAGACGCAGACAAAATTCCATTTCACCCCTACTACACCATCAAGGACATTCTAGGAGCACTACTACTAATCCTAGTTCTCACACTCCTAGTTCTATTCTCACCAGACCTACTCGGAGACCCAGACAACTACACACCAGCAAATCCACTCAACACACCCCCACACATCAAACCTGAATGATACTTCTTATTCGCATATGCAATTCTCCGATCAATTCCCAATAAACTAGGAGGAGTCCTAGCCTTAGTCCTATCAATTCTAATCTTAGTCCTTATGCCCCTACTTCATACATCTAAACAACGAAGCATGATATTTCGGCCAATCAGCCAATGCCTATTCTGAATTCTAGTAGCAGACCTGCTAACACTTACATGAATCGGAGGACAACCAGTCGAATACCCATACATTATTATCGGACAACTAGCATCAATTATATATTTCCTACTCATCCTAGTACTGATACCAGCAGCCAGTACCATTGAAAATAGTCTCCTAAAATGAAGATAA
PCGD59_G_dorcas         ACACTAATGATCAACACCCGAAAGACCCACCCACTTATAAAAATCGTAAACAACGCATTCATTGACCTCCCAGCCCCATCAAATATCTCATCATGATGGAACTTTGGCTCCCTCCTAGGTATCTGCTTAATCCTACAAATTCTAACAGGCCTATTCCTAGCAATACACTACACAGCCGATACAGCAACAGCATTCTCCTCCGTCACCCATATCTGCCGAGATGTCAATTATGGCTGAATTATCCGATATATACATGCAAATGGAGCATCCATATTCTTTATCTGCCTCTTTATACACGTAGGACGAGGCCTCTACTATGGATCATACACATTCCTAGAAACATGAAATATTGGGGTAATTCTTCTATTTGCAACAATAGCTACAGCATTTATAGGATACGTCCTACCATGAGGACAAATATCTTTCTGAGGAGCAACAGTTATCACAAACCTCCTCTCAGCGATCCCATACATCGGCACAAGCCTAGTAGAGTGAATCTGAGGGGGATTCTCAGTAGATAAAGCAACACTTACCCGATTCTTTGCTTTTCACTTTATTCTCCCATTCATCATTGCAGCCCTCGCTATAGTCCACTTATTATTTCTTCACGAAACAGGATCTAACAACCCTACAGGAATTTCATCAGACGTAGACAAAATTCCATTTCACCCCTACTACACCATCAAGGACATTCTAGGAGCACTACTACTAATCCTAGTTCTCACACTCCTAGTTCTATTCTCACCAGACCTACTCGGAGACCCAGACAACTACACACCAGCAAATCCACTCAACACACCCCCACACATCAAACCTGAATGATACTTCTTATTCGCATATGCAATTCTCCGATCAATTCCCAATAAACTAGGAGGAGTCCTAGCCTTAGTCCTATCAATTCTAATCTTAATCCTTATGCCCCTACTTCATACATCTAAACAACGAAGCATGATATTTCGGCCAATCAGCCAATGCCTATTCTGAATTCTAGTAGCAGACCTGCTAACACTTACATGAATCGGAGGACAACCAGTCGAACACCCATACATTATTATCGGACAACTAGCATCAATTATATATTTCCTACTCATCCTAGTACTGATACCAGCAGCCAGTACCATTGAAAATAGTCTCCTAAAATGAAGATAA
PCGD1_G_dorcas          ACACTAATGATCAACACCCGAAAGACCCACCCACTTATAAAAATCGTAAACAACGCATTCATTGACCTCCCAGCCCCATCAAACATCTCATCATGATGGAACTTTGGCTCCCTCCTAGGTGTCTGCTTAATCCTACAAATTCTAACAGGCCTATTCCTAGCAATACACTACACAGCCGATACAGCAACAGCATTCTCCTCCGTCACCCATATCTGCCGAGATGTCAATTATGGCTGAATTATCCGATATATACATGCAAATGGAGCATCCATATTCTTTATCTGCCTCTTTATACACGTAGGACGAGGCCTCTACTATGGATCATACACATTCCTAGAAACATGAAATATTGGGGTAATTCTTCTATTTGCAACAATAGCTACAGCATTTATAGGATACGTCCTACCATGAGGACAAATATCTTTCTGAGGAGCAACAGTCATCACGAACCTCCTCTCAGCGATCCCATACATCGGCACAAGCCTAGTAGAATGAATCTGAGGGGGATTCTCAGTAGATAAAGCAACACTTACCCGATTCTTTGCTTTTCACTTTATTCTCCCATTCATCATCGCAGCCCTCGCTATAGTCCACTTATTATTTCTTCACGAAACAGGATCTAACAACCCTACAGGAATTTCATCAGACGCAGACAAAATTCCATTTCACCCCTACTACACCATCAAGGACATTCTAGGAGCACTACTACTAATCCTAGTTCTCACACTCCTAGTTCTATTCTCACCAGACCTACTCGGAGACCCAGACAACTACACACCAGCAAATCCACTCAACACACCCCCACACATCAAACCTGAATGATACTTCTTATTCGCATATGCAATTCTCCGATCAATTCCCAATAAACTAGGAGGAGTCCTAGCCTTAGTCCTATCAATTCTAATCTTAATCCTTATACCCCTACTTCATACATCTAAACAACGAAGCATGATATTTCGGCCAATCAGCCAATGCCTATTCTGAATTCTAGTAGCAGACCTGCTAACACTTACATGAATCGGAGGACAACCAGTCGAACACCCATACATTATTATCGGACAACTAGCATCAATTATATATTTCCTACTCATCCTAGTGCTGATACCAGCAGCCAGTACCATTGAAAATAGTCTCCTAAAATGAAGATAA
3261_G_dorcas           ACACTAATGATCAACACCCGAAAGACCCACCCACTTATAAAAATCGTAAACAACGCATTCATTGACCTCCCAGCCCCATCAAACATCTCATCATGATGGAACTTTGGCTCCCTCCTAGGTGTCTGCTTAATCCTACAAATTCTAACAGGCCTATTCCTAGCAATACACTACACAGCCGATACAGCAACAGCATTCTCCTCCGTCACCCATATCTGCCGAGATGTCAATTATGGCTGAATTATCCGATATATACATGCAAATGGAGCATCCATATTCTTTATCTGCCTCTTTATACACGTAGGACGAGGTCTCTACTATGGATCATACACATTCCTAGAAACATGAAATATTGGGGTAATTCTTCTATTTGCAACAATAGCTACAGCATTTATAGGATACGTCCTACCATGAGGACAAATATCTTTCTGAGGAGCAACAGTTATCACGAACCTCCTCTCAGCGATCCCATACATCGGCACAAGCCTAGTAGAATGAATCTGAGGGGGATTCTCAGTAGATAAAGCAACACTTACCCGATTCTTTGCTTTTCACTTTATTCTCCCATTCATCATCGCAGCCCTCGCTATAGTCCACTTATTATTTCTTCACGAAACAGGATCTAACAACCCTACAGGAATTTCATCAGACGCAGACAAAATTCCATTTCACCCCTACTACACCATCAAGGACATTCTAGGAGCACTACTACTAATCCTAGTTCTCACACTCCTAGTTCTATTCTCACCAGACCTACTCGGAGACCCAGACAACTACACACCAGCAAATCCACTCAACACACCCCCACACATCAAACCTGAATGATACTTCTTATTCGCATATGCAATCCTCCGATCAATTCCCAATAAACTAGGAGGAGTCCTAGCCTTAGTCCTATCAATTCTAATCTTAATCCTTATACCCCTACTTCATACATCTAAACAACGAAGCATGATATTCCGGCCAATCAGCCAATGCCTATTCTGAATTCTAGTAGCAGACCTGCTAACACTTACATGAATCGGAGGACAACCAGTCGAACACCCATACATTATTATCGGACAACTAGCATCAATTATATATTTCCTACTCATCCTAGTGCTGATACCAGCAGCCAGTACCATTGAAAATAGTCTCCTAAAATGAAGATAA
Mongo_G_subgutturosa    ???????????????????????????????????????????????AAACAACGCATTCATTGACCTTCCAACCCCATCAAATATCTCATCGTGATGAAACTTTGGCTCCCTCCTAGGAATCTGCTTAATTCTACAAATCCTTACAGGCCTATTCCTAGCAATACACTACACAGCTGACACAGCAACAGCATTCTCTTCCGTCACCCATATCTGCCGAGACGTCAACTACGGCTGAATCATCCGATATATACATGCAAACGGAGCATCCATATTCTTTATCTGCCTCTTCATACATGTGGGACGAGGCCTCTACTACGGATCATACACATTCCTAGAAACATGAAATATCGGAGTAATTCTTCTATTTGCAACAATAGCTACAGCATTTATAGGATACGTCCTTCCATGAGGACAAATATCTTTTTGAGGAGCAACAGTTATCACAAACCTCCTCTCAGCAATCCCTTACATCGGAACAAACTTAGTAGAATGAATCTGAGGAGGATTCTCAGTAGATAAAGCAACACTTACCCGATTTTTTGCCTTCCACTTCATTCTCCCATTCATCATTGCAGCCCTCGCCATAGTTCACTTATTATTCCTTC?CGAAACAGGATCCAACAACCCCACAGGAATTTCATCAGACGCAGACAAAATTCCATTTCACCCCTACTATACCATCAAGGACATTCTAGGAGCACTACTATTAATTCTAGCTCTCATACTCCTAGTCCTATTCTCACCGGACCTACTCGGAGACCCAGACAACTACACACCAGCAAATCCACTCAACACACCCCCACATATCAAACCCGAATGATACTTCTTATTCGCATATGCAATTCTCCGATCAATTCCCAATAAACTAGGAGGAGTCCTAGCCTTAGTCTTATCAATCCTAATCTTAATTCTTATACCCCTACTACATACATCCAAACAACGAAGCATAATATTTCGACCAATCAGCCAATGCCTATTCTGAATCCTAGTAGCAGACCTGCTAACACTCACATGAATCGGAGGACAACCAGTCGAACACCCATACATCATTATCGGACAACTAGCATCAATCATATACTTTCTACTTATCCTAGTAC?GATGCCAGCAGCCAGTACCAT?GAAAATAG???????????????????
AWWP9053_G_subgutturosa ACATTAATGATCAACACCCGAAAGACCCACCCACTTATAAAAATTGTAAACAACGCATTCATTGACCTTCCAGCCCCATCAAATATCTCATCGTGATGAAACTTTGGCTCCCTCCTAGGAATCTGCTTAATTCTACAAATCCTTACAGGCCTATTCCTAGCAATACACTACACAGCTGACACAGCAACAGCATTCTCTTCCGTCACCCATATCTGCCGAGACGTCAACTACGGCTGAATCATCCGATATATACATGCAAACGGAGCATCCATATTCTTTATCTGCCTCTTCATACATGTGGGACGAGGCCTCTACTACGGATCATACACATTCCTAGAAACATGAAATATCGGAGTAATTCTTCTATTTGCAACAATAGCTACAGCATTTATAGGATACGTCCTTCCATGAGGACAAATATCTTTTTGAGGAGCAACAGTTATCACAAACCTCCTCTCAGCAATCCCTTACATCGGAACAAACCTAGTAGAATGAATCTGAGGAGGATTCTCAGTAGATAAAGCAACACTTACCCGATTTTTTGCCTTCCACTTCATTCTCCCATTCATCATTGCAGCCCTCGCCATAGTTCACTTATTATTCCTTCACGAAACAGGATCCAACAACCCCACAGGAATTTCATCAGACGCAGACAAAATTCCATTTCACCCCTACTATACCATCAAGGACATTCTAGGAGCACTACTATTAATTCTAGCTCTCATACTCCTAGTTCTATTCTCACCGGACCTACTCGGAGACCCAGACAACTACACACCAGCAAATCCACTCAACACACCCCCACATATCAAACCCGAATGATACTTCTTATTCGCATATGCAATTCTCCGATCAATTCCCAATAAACTAGGAGGAGTCCTAGCCTTAGTCTTATCAATCCTAATCTTAATTCTTATACCCCTACTACATACATCCAAACAACGAAGCATAATATTTCGACCAATCAGCCAATGCCTATTCTGAATCCTAGTAGCAGACCTGCTAACACTCACATGAATCGGAGGACAACCAGTCGAACACCCATACATCATTATCGGACAACTAGCATCAATCATATACTTTCTACTTATCCTAGTACTGATGCCAGCAGCCAGTACCATTGAAAAT?????????????????????
583_G_bennettii         ACATTAATGATCAACACCCGAAAGACCCACCCACTTATAAAAATTGTAAACAATGCATTCATTGACCTTCCAGCCCCATCAAATATCTCATCATGATGAAACTTTGGCTCCCTCCTAGGAATCTGCTTAATACTACAAATCCTAACAGGTCTATTCCTAGCAATACACTACACAGCTGATACAGCAACAGCATTCTCTTCCGTCACCCATATCTGCCGAGACGTCAACTACGGCTGAATCATCCGATATATACATGCAAATGGAGCATCCATATTCTTTATCTGCCTCTTTATACATGTAGGACGAGGCCTCTACTATGGATCATACACATTCCTAGAAACATGAAATATCGGAGTAATTCTTCTATTTGCAACAATAGCCACAGCATTTATAGGATACGTCCTACCATGAGGACAAATATCTTTTTGAGGAGCAACAGTTATCACAAACCTCCTCTCAGCAATCCCATACATCGGCACAAACCTAGTAGAATGAATCTGAGGAGGATTCTCAGTAGATAAAGCAACACTTACCCGATTTTTTGCCTTCCACTTCATCTTCCCATTCATCATTGCAGCCCTCGCCATAGTTCACTTATTATTCCTTCACGAAACAGGATCCAACAACCCCACAGGAATTTCATCAGACGCAGACAAAATCCCATTTCATCCCTACTACACCATCAAGGACATTCTAGGAGCACTACTACTAATTCTAACTCTTATACTCCTGGTTCTATTCTCACCGGACCTACTCGGAGACCCAGACAACTACACACCAGCAAATCCACTCAACACGCCTCCACACATCAAACCCGAATGATACTTCTTATTCGCATATGCAATTCTCCGATCAATTCCCAACAAACTAGGAGGAGTCCTAGCCTTAGTCCTATCAATTCTAATCTTAATCCTTATACCCCTACTACATATATCCAAACAACGAAGCATAATATTTCGACCAATCAGCCAATGCCTATTCTGAATTCTAGTAGCAGACCTGCTAACACTCACATGAATCGGAGGACAACCAGTTGAACACCCATACATCATTATTGGACAGCTAGCATCAATCATATATTTTCTACTTATCCTAGTACTAATGCCAGTAGCCAGTACCATTGAAAATAATCTCCTAAAATGAAGATAA
7_G_bennettii           ?????????????????????????????????????????????????????????????????????????????????AATATCTCATCATGATGAAACTTTGGCTCCCTCCTAGGAATCTGCTTAATACTACAAATCCTAACAGGTCTATTCCTAGCAATACACTACACAGCTGATACAGCAACAGCATTCTCTTCCGTCACCCATATCTGCCGAGACGTCAACTACGGCTGAATCATCCGATATATACATGCAAATGGAGCATCCATATTCTTTATCTGCCTCTTTATACATGTAGGACGAGGCCTCTACTATGGATCATACACATTCCTAGAAACATGAAATATCGGAGTAATTCTTCTATTTGCAACAATAGCTACAGCATTTATAGGATACGTCCTACCATGAGGACAAATATCTTTTTGAGGAGCAACAGTTATCACAAACCTCCTCTCAGCAATCCCATACATCGGCACAAACCTAGTAGAATGAATCTGAGGAGGATTCTCAGTAGATAAAGCAACACTTACCCGATTTTTTGCCTTCCACTTCATCTTCCCATTCATCATTGCAGCCCTCGCTATAGTTCACTTATTATTCCTTCACGAAACAGGATCCAACAACCCCACAGGAATTTCATCAGACGCAGACAAAATCCCATTTCATCCCTACTACACCATCAAGGACATTCTAGGAGCACTACTACTAATTCTAACTCTTATACTCCTGGTTCTATTCTCACCGGACCTACTCGGAGACCCAGACAACTACACACCAGCAAATCCACTCAACACGCCTCCACACATCAAACCCGAATGATACTTCTTATTCGCATATGCAATTCTCCGATCAATTCCCAACAAACTAGGAGGAGTCCTAGCCTTAGTCCTATCAATTCTAATCTTAATCCTTATACCCCTACTACATATATCCAAACAACGAAGCATAATATTTCGACCAATCAGCCAATGCCTATTCTGAATTCTAGTAGCAGACCTGCTAACACTCACATGAATCGGAGGACAACCAGTTGAACACCCATACATCATTATTGGACAGCTAGCATCAATCATATATTTTCTACTTATCCTAGTACATACATGCCGAGTAGCCAG???????????????????????????????
9_G_bennettii           ???????????????????????????????????????????????????????????????????????????????CAAATATCTCATCATGATGAAACTTTGGCTCCCTCCTAGGAATCTGCTTAATACTACAAATCCTAACAGGTCTATTCCTAGCAATACACTACACAGCTGATACAGCAACAGCATTCTCTTCCGTCACCCATATCTGCCGAGACGTCAACTACGGCTGAATCATCCGATATATACATGCAAATGGAGCATCCATATTCTTTATCTGCCTCTTTATACATGTAGGACGAGGCCTCTACTATGGATCATACACATTCCTAGAAACATGAAATATCGGAGTAATTCTTCTATTTGCAACAATAGCTACAGCATTTATAGGATACGTCCTACCATGAGGACAAATATCTTTTTGAGGAGCAACAGTTATCACAAATCTCCTCTCAGCAATCCCATACATCGGCACAAACCTAGTAGAATGAATCTGAGGAGGATTCTCAGTAGATAAAGCAACACTTACCCGATTTTTTGCCTTCCACTTTATTCTCCCATTCATCATTGCAGCCCTCGCTATAGTCCACTTATTATTCCTTCACGAAACAGGATCCAACAACCCCACAGGAATTTCATCAGACGCAGACAAAATCCCATTTCATCCCTACTACACCATCAAGGACATTCTAGGAGCACTACTACTAATTCTAACTCTTATACTCCTGGTTCTATTCTCACCGGACCTACTCGGAGACCCAGACAACTACACACCAGCAAATCCACTCAACACACCCCCACACATCAAACCCGAATGATACTTCTTATTCGCATATGCAATTCTCCGATCAATTCCCAACAAACTAGGAGGAGTCCTAGCCTTAGTCCTATCAATTCTAATCTTAATCCTTATACCCCTACTACATACATCCAAACAACGAAGCATAATATTTCGACCAATCAGCCAATGCCTATTCTGAATCCTAGTAGCAGACCTGCTAACACTCACATGAATCGGAGGACAACCAGTTGAACACCCATACATCATTATTGGACAGCTAGCATCAATCATA????????????????????????????????????????????????????????????????????????
6_G_bennettii           ??????????????????????????????????????????????????????????????????????????????????????CTCATCATGATGAAACTTTGGCTCCCTCCTAGGAATCTGCTTAATACTACAAATCCTAACAGGTCTATTCCTAGCAATACACTACACAGCTGATACAGCAACAGCATTCTCTTCCGTCACCCATATCTGCCGAGACGTCAACTACGGCTGAATCATCCGATATATACATGCAAATGGAGCATCCATATTCTTTATCTGCCTCTTTATACATGTAGGACGAGGCCTCTACTATGGATCATACACATTCCTAGAAACATGAAATATCGGAGTAATTCTTCTATTTGCAACAATAGCTACAGCATTTATAGGATACGTCCTACCATGAGGACAAATATCTTTTTGAGGAGCAACAGTTATCACAAACCTCCTCTCAGCAATCCCATACATCGGCACAAACCTAGTAGAATGAATCTGAGGAGGATTCTCAGTAGATAAAGCAACACTTACCCGATTTTTTGCCTTCCACTTCATCTTCCCATTCATCATTGCAGCCCTCGCTATAGTTCACTTATTATTCCTTCACGAAACAGGATCCAACAACCCCACAGGAATTTCATCAGACGCAGACAAAATCCCATTTCATCCCTACTACACCATCAAGGACATTCTAGGAGCACTACTACTAATTCTAACTCTTATACTCCTGGTTCTATTCTCACCGGACCTACTCGGAGACCCAGACAACTACACACCAGCAAATCCACTCAACACGCCTCCACACATCAAACCCGAATGATACTTCTTATTCGCATATGCAATTCTCCGATCAATTCCCAACAAACTAGGAGGAGTCCTAGCCCTAGTCCTATCAATTCTAATCTTAATCCTTATACCCCTACTACATATATCCAAACAACGAAGCATAATATTTCGACCAATCAGCCAATGCCTATTCTGAATTCTAGTAGCAGACCTACTAACACTCACATGAATCGGAGGACAACCAGTTGAACACCCATACATCATTATTGGACAGTTAGCATCAATCATAT???????????????????????????????????????????????????????????????????????
10_G_bennettii          ACATTAATGATCAACACCCGAAAGACCCACCCACTTATAAAAATTGTAAACAATGCATTCATTGACCTTCCAGCCCCATCAAATATCTCATCATGATGAAACTTTGGCTCCCTCCTAGGAATCTGCTTAATACTACAAATCCTAACAGGTCTATTCCTAGCAATACACTACACAGCTGATACAGCAACAGCATTCTCTTCCGTCACCCATATCTGCCGAGACGTCAACTACGGATGAATCATCCGATATATACATGCAAATGGAGCATCCATATTCTTTATCTGCCTCTTTATACATGTAGGACGAGGCCTCTACTATGGATCATACACATTCCTAGAAACATGAAATATCGGAGTAATTCTTCTATTTGCAACAATAGCTACAGCATTTATAGGATACGTCCTACCATGAGGACAAATATCTTTTTGAGGAGCAACAGTTATCACAAATCTCCTCTCAGCAATCCCATACATCGGCACAAACCTAGTAGAATGAATCTGAGGAGGATTCTCAGTAGATAAAGCAACACTTACCCGATTTTTTGCCTTCCACTTTATTCTCCCATTCATCATTGCAGCCCTCGCTATAGTCCACTTATTATTCCTTCACGAAACAGGATCCAACAACCCCACAGGAATTTCATCAGACGCAGACAAAATCCCATTTCATCCCTACTACACCATCAAGGACATTCTAGGAGCACTACTACTAATTCTAACTCTTATACTCCTGGTTCTATTCTCACCGGACCTACTCGGAGACCCAGACAACTACACACCAGCAAATCCACTCAACACACCCCCACACATCAAACCCGAATGATACTTCTTATTCGCATATGCAATTCTCCGATCAATTCCCAACAAACTAGGAGGAGTCCTAGCCTTAGTCCTATCAATTCTAATCTTAATCCTTATACCCCTACTACATACATCCAAACAACGAAGCATAATATTTCGACCAATCAGCCAATGCCTATTCTGAATCCTAGTAGCAGACCTGCTAACACTCACATGAATCGGAGGACAACCAGTTGAACACCCATACATCATTATTGGACAGCTAGCATCAATCATATATTTTCTACTTATCCTGGTACTAATGCCAGTAGCCAGTACCATTGAAAATAGTCTCCTGAAATGAAGATAA
2887_G_cuvieri          ACATTAATGATCAACACCCGAAAGACCCACCCACTTATAAAAATTGTAAACAACGCATTCATTGACCTTCCAGCTCCATCAAATATCTCATCATGATGAAACTTTGGCTCCCTCCTAGGTATCTGCTTAATTCTACAAATCCTAACAGGTCTATTCCTAGCAATGCACTACACAGCTGATACAGCAACAGCATTCTCTTCCGTCACCCATATCTGCCGAGATGTCAACTACGGCTGAATCATCCGATACATACATGCAAATGGAGCATCCATATTCTTTATCTGCCTTTTTATACATGTAGGACGAGGCCTCTACTATGGATCATACACATTCTTAGAAACATGAAATATCGGAGTAATTCTTCTATTTGCAACAATAGCTACAGCATTTATAGGTTACGTCCTACCATGAGGACAAATATCCTTTTGAGGAGCAACAGTTATCACAAACCTCCTCTCAGCAATCCCATATATCGGCACAAACCTAGTAGAATGAATCTGAGGAGGATTCTCAGTAGATAAAGCAACACTTACCCGATTTTTTGCCTTCCACTTTATTCTTCCATTCATCATTGCGGCCCTCGCTATAGTTCACTTATTATTCCTTCATGAAACAGGATCCAACAACCCCACAGGAATCTCATCAGACGCAGACAAAATTCCATTTCATCCCTACTATACCATCAAGGACATTCTAGGAGCACTACTACTAATTCTAGTTCTCACACTCCTAGTTCTATTCTCACCGGACCTACTCGGAGACCCAGACAATTATACACCAGCAAATCCACTCAACACACCCCCACACATCAAACCTGAATGATACTTCTTATTCGCATACGCAATCCTCCGATCAATTCCCAACAAACTAGGAGGAGTCCTAGCCCTAGTCCTATCAATTCTAATCTTAATCCTTATACCCCTACTACATACATCTAAACAACGAAGCATAATATTTCGACCAATCAGCCAATGCCTATTCTGAATCCTAGTAGCAGACCTGCTAACACTTACATGAATCGGAGGGCAACCAGTTGAACACCCATACATCATTATCGGACAACTAGCATCAATCATATATTTTCTACTTATTCTAGTACTGATACCAGCAGCCAGTACCATTGAAAATAGCCTCCTAAAATGAAGACAA
2885_G_cuvieri          ACATTAATGATCAACACCCGAAAGACCCACCCACTTATAAAAATTGTAAACAACGCATTCATTGACCTTCCAGCTCCATCAAATATCTCATCATGATGAAACTTTGGCTCCCTCCTAGGTATCTGCTTAATTCTACAAATCCTAACAGGTCTATTCCTAGCAATGCACTACACAGCTGATACAGCAACAGCATTCTCTTCCGTCACCCATATCTGCCGAGATGTCAACTACGGCTGAATCATCCGATATATACATGCAAATGGAGCATCCATATTCTTTATCTGCCTTTTTATACATGTAGGACGAGGCCTCTACTATGGATCATACACATTCTTAGAAACATGAAATATCGGAGTAATTCTTCTATTTGCAACAATAGCTACAGCATTTATAGGTTACGTCCTACCATGAGGACAAATATCCTTTTGAGGAGCAACAGTTATCACAAACCTCCTCTCAGCAATCCCATATATCGGCACAAACCTAGTAGAATGAATCTGAGGGGGATTCTCAGTAGATAAAGCAACACTTACCCGATTTTTTGCCTTCCACTTTATTCTTCCATTCATCATTGCGGCCCTCGCTATAGTTCACTTATTATTCCTTCATGAAACAGGATCCAACAACCCCACAGGAATCTCATCAGACGCAGACAAAATTCCATTTCATCCCTACTATACCATCAAGGACATTCTAGGAGCACTACTACTAATTCTAGTTCTTACACTCCTAGTTCTATTCTCACCGGACCTACTCGGAGACCCAGACAATTACACACCAGCAAATCCACTCAACACACCCCCACACATCAAACCTGAATGATACTTCTTATTCGCATATGCAATCCTCCGATCAATTCCCAACAAACTAGGAGGAGTCCTAGCCCTAGTCCTATCAATTCTAATCTTAATCCTTATACCCCTACTACATACATCTAAACAACGAAGCATAATATTTCGACCAATCAGCCAATGCCTATTCTGAATCCTAGTAGCAGACCTGCTAACACTTACATGAATCGGAGGGCAACCAGTTGAACACCCATACATCATTATCGGACAACTAGCATCAATCATATATTTTCTACTTATTCTAGTACTGATACCAGCAGCCAGTACCATTGAAAATAGCCTCCTAAAATGAAGACAA
781_G_leptoceros        ????????????????????????????????????????????????????????????????????TCCAGCTCCATCAAATATCTCATCATGATGAAACTTTGGCTCCCTCCTAGGTATCTGCTTAATTCTACAAATCCTAACAGGTCTATTCCTAGCAATGCACTACACAGCCGATACAGCAACAGCATTCTCTTCCGTCACCCATATCTGCCGAGATGTCAACTACGGCTGAATCATCCGATATATACATGCAAATGGAGCATCCATATTCTTTATCTGCCTTTTTATACATGTAGGACGAGGCCTCTACTATGGATCATACACATTCTTAGAAACATGAAATATCGGAGTAATTCTTCTATTTGCAACAATAGCTACAGCATTTATAGGTTACGTCCTACCATGAGGACAAATATCCTTTTGAGGAGCAACAGTTATCACAAACCTCCTCTCAGCAATCCCATATATCGGCACAAACCTAGTAGAATGAATCTGAGGAGGATTCTCAGTAGATAAAGCAACACTTACCCGATTTTTTGCCTTCCACTTTATTCTTCCATTCATCATTGCGGCCCTCGCCATAGTTCACTTATTATTCCTTCATGAAACAGGATCCAACAACCCCACAGGAATCTCATCAGACGCAGACAAAATTCCATTTCATCCCTACTATACCATCAAGGACATTCTAGGAGCACTACTACTAATTCTAGTTCTTACACTCCTAGTTCTATTCTCACCGGACCTACTCGGAGACCCAGACAATTACACACCAGCAAATCCACTCAACACACCCCCACACATCAAACCTGAATGATACTTCCTATTCGCATACGCAATCCTCCGATCAATTCCCAACAAGCTAGGAGGAGTCCTAGCCCTAGTCCTATCAATTCTAATCTTAATCCTTATACCCCTACTACATACATCTAAACAACGAAGCATAATATTTCGACCAATCAGCCAATGCCTATTCTGAATCCTAGTAGCAGACCTGCTAACACTTACATGAATCGGAGGGCAACCAGTTGAACACCCATACATCATTATCGGACAACTAGCATCAATCATATATTTTCTACTTATTC????????????????????????????????????????????????????????
782_G_leptoceros        ????????????????????????????????????????????????????????????????????????GCTCCATCAAATATCTCATCATGATGAAACTTTGGCTCCC?CCTAGGTATCTGCTTAATTCTACAAATCCTAACAGGTCTATTCCTAGCAATGCACTACACAGCCGATACAGCAACAGCATTCTCTTCCGTCACCCATATCTGCCGAGATGTCAACTACGGCTGAATCATCCGATATATACATGCAAATGGAGCATCCATATTCTTTATCTGCCTTTTTATACATGTAGGACGAGGCCTCTACTATGGATCATACACATTCTTAGAAACATGAAATATCGGAGTAATTCTTCTATTTGCAACAATAGCTACAGCATTTATAGGTTACGTCCTACCATGAGGACAAATATCCTTTTGAGGAGCAACAGTTATCACAAACCTCCTCTCAGCAATCCCATATATCGGCACAAACCTAGTAGAATGAATCTGAGGAGGATTCTCAGTAGATAAAGCAACACTTACCCGATTTTTTGCCTTCCACTTTATTCTTCCATTCATCATTGCGGCCCTCGCCATAGTTCACTTATTATTCCTTCATGAAACAGGATCCAACAACCCCACAGGAATCTCATCAGACGCAGACAAAATTCCATTTCATCCCTACTATACCATCAAGGACATTCTAGGAGCACTACTACTAATTCTAGTTCTTACACTCCTAGTTCTATTCTCACCGGACCTACTCGGAGACCCAGACAATTACACACCAGCAAATCCACTCAACACACCCCCACACATCAAACCTGAATGATACTTCCTATTCGCATACGCAATCCTCCGATCAATTCCCAACAAGCTAGGAGGAGTCCTAGCCCTAGTCCTATCAATTCTAATCTTAATCCTTATACCCCTACTACATACATCTAAACAACGAAGCATAATATTTCGACCAATCAGCCAATGCCTATTCTGAATCCTAGTAGCAGACCTGCTAACACTTACATGAATCGGAGGGCAACCAGTTGAACACCCATACATCATTATCGGACAACTAGCATCAATCATATATTTTCT????????????????????????????????????????????????????????????????
75_G_marica             ACATTAATGATCAACACCCGAAAGACCCACCCACTTATAAAAATTGTAAACAACGCATTCATTGACCTCCCAGCTCCATCAAATATCTCATCATGATGAAACTTTGGCTCCCTCCTAGGTATCTGCTTAATTCTACAAATCCTAACAGGTCTATTCCTAGCAATGCACTACACAGCTGATACAGCAACAGCATTCTCTTCCGTCACCCATATCTGCCGAGATGTCAACTACGGATGAATCATCCGATATATGCATGCAAATGGAGCATCCATATTCTTTATCTGCCTTTTTATACATGTAGGGCGAGGCCTCTACTATGGATCGTACACATTCTTAGAAACATGAAATATCGGAGTAATTCTTCTATTTGCAACAATAGCTACAGCATTTATAGGTTACGTCCTACCATGAGGACAAATATCCTTTTGAGGAGCAACAGTTATCACAAACCTCCTCTCAGCAATCCCATACATCGGCACAAACCTAGTAGAATGAATCTGAGGAGGATTCTCAGTAGATAAAGCAACACTTACCCGATTTTTTGCCTTCCACTTTATTCTTCCATTCATTATTGCAGCCCTCGCTATAGTTCACTTATTATTCCTTCATGAAACAGGATCCAACAACCCCACAGGAATCTCATCAGACGCAGACAAAATTCCATTTCATCCCTACTATACCATCAAGGACATTCTAGGAGCACTACTACTGATCCTAGCTCTCATACTCCTAGTTCTATTCTCACCGGACCTACTCGGAGACCCAGACAACTACACACCAGCAAATCCACTCAACACACCCCCACACATCAAACCCGAATGATACTTCTTATTCGCATACGCAATTCTCCGATCAATCCCCAACAAACTAGGAGGAGTCCTAGCCTTAGTCCTATCAATTCTAATCTTAATCCTTATACCCCTACTACATACATCTAAACAACGAAGCATAATATTTCGACCAATCAGCCAATGCCTATTCTGAGTCCTAGTAGCAGACCTGCTAACACTCACATGAATCGGAGGGCAACCAGTTGAACACCCATATATCATTATCGGACAACTAGCATCAATCATATATTTTCTACTTATTCTAGTACTGATACCAGCAGCCAGT?????????????????????????????????
90_G_marica             ??????????????????????????????????????????????????????????????????????????????????????????????????????????????????????????????????????????????????????????????????????????????????????????????????????????????????????????????????????????????????????????????????????????????????????????????????????????????????????????????????????????????????????????????????????TTCTTCTATTTGCAACAATAGCTACAGCATTTATAGGTTACGTCCTACCATGAGGACAAATATCCTTTTGAGGAGCAACAGTTATCACAAACCTCCTCTCAGCAATCCCATACATCGGCACAAACCTAGTAGAATGAATCTGAGGAGGATTCTCAGTAGATAAAGCAACACTTACCCGATTTTTTGCCTTCCACTTTATTCTTCCATTCATTATTGCAGCCCTCGCTATAGTTCACTTATTATTCCTTCATGAAACAGGATCCAACAACCCCACAGGAATCTCATCAGACGCAGACAAAATTCCATTTCATCCCTACTATACCATCAAGGACATTCTAGGAGCACTACTACTGATCCTAGCTCTCATACTCCTAGTTCTATTCTCACCGGACCTACTCGGAGACCCAGACAACTACACACCAGCAAATCCACTCAACACACCCCCACACATCAAACCCGAATGATACTTCTTATTCGCATACGCAATTCTCCGATCAATCCCCAACAAACTAGGAGGAGTCCTAGCCTTAGTCCTATCAATTCTAATCTTAATCCTTATACCCCTACTACATACATCTAAACAACGAAGCATAATATTTCGACCAATCAGCCAATGCCTATTCTGAGTCCTAGTAGCAGACCTGCTAACACTCACATGAATCGGAGGGCAACCAGTTGAACACCCATATATCATTATCGGACAACTAGCATCAATCATATATTTTCTACTTATTCTAGTACTGATACCAGCAGCCAGTACCATTGAAAATAACCTCCTAAAATGAAGATAA
271_G_marica            ?????????????????????????????????CTTATAAAAATTGTAAACAACGCATTCATTGACCTCCCAGCTCCATCAAATATCTCATCATGATGAAACTTTGGCTCCCTCCTAGGTATCTGCTTAATTCTACAAATCCTAACAGGTCTATTCCTAGCAATGCACTACACAGCTGATACAGCAACAGCATTCTCTTCCGTCACCCATATCTGCCGAGATGTCAACTACGGATGAATCATCCGATATATGCATGCAAATGGAGCATCCATATTCTTTATCTGCCTTTTTATACATGTAGGGCGAGGCCTCTACTATGGATCGTACACATTCTTAGAAACATGAAATATCGGAGTAATTCTTCTATTTGCAACAATAGCTACAGCATTTATAGGTTACGTCCTACCATGAGGACAAATATCCTTTTGAGGAGCAACAGTTATCACAAACCTCCTCTCAGCAATCCCATACATCGGCACAAACCTAGTAGAATGAATCTGAGGAGGATTCTCAGTAGATAAAGCAACACTTACCCGATTTTTTGCCTTCCACTTTATTCTTCCATTCATTATTGCAGCCCTCGCTATAGTTCACTTATTATTCCTTCATGAAACAGGATCCAACAACCCCACAGGAATCTCATCAGACGCAGACAAAATTCCATTTCATCCCTACTATACCATCAAGGACATTCTAGGAGCACTACTACTAATCCTAGCTCTCATACTCCTAGTTCTATTCTCACCGGACCTACTCGGAGACCCAGACAACTACACACCAGCAAATCCACTCAACACACCCCCACACATCAAACCCGAATGATACTTCTTATTCGCATACGCAATTCTCCGATCAATCCCCAACAAACTAGGAGGAGTCCTAGCCTTAGTCCTATCAATTCTAATCTTAATCCTTATACCCCTACTACATACATCTAAACAACGAAGCATAATATTTCGACCAATCAGCCAATGCCTATTCTGAGTCCTAGTAGCAGACCTGCTAACACTCACATGAATCGGAGGGCAACCAGTTGAACACCCATATATCATTATCGGACAACTAGCATCAATCATATATTTTCTACTTATTCTAGTACTGATACCAGCAGCCAGTACCATTGAAA???????????????????????
7895_E_rufifrons        ????TAATGATCAATACCCGAAAAACCCACCCACTTATAAAAATTGTAAACAACGCATTCATTGACCTCCCAGCCCCATCAAACATCTCATCATGATGAAACTTTGGCTCCCTCCTAGGCATCTGCTTAATTCTACAAATCCTAACAGGCTTATTCCTAGCAATACATTACACAGCCGACACAGCAACAGCATTTTCCTCCGTTACCCACATCTGCCGAGACGTCAACTATGGCTGAGTTATCCGATACATACATGCAAACGGAGCATCTATATTTTTCATCTGCCTCTTCATACATGTAGGACGAGGCCTCTACTATGGATCATATACATTTATAGAAACATGAAACATTGGGGTGATCCTCCTATTTGCAACAATAGCCACAGCATTCATAGGATACGTCCTACCATGAGGACAAATATCTTTCTGAGGAGCAACAGTTATTACTAACCTTCTCTCAGCAATTCCATATATTGGCACAAACCTAGTAGAATGAATTTGAGGTGGGTTCTCAGTAGATAAAGCAACACTCACCCGATTCTTTGCCTTTCACTTTATTCTCCCATTCATCATTGCAGCCCTCGCCATAGTTCACCTCCTATTCCTTCATGAAACAGGATCCAATAACCCTACAGGAATCTCATCAGACACAGACAAAATTCCATTCCACCCCTACTATACTATTAAAGATATCCTAGGAGCACTACTACTAATTATAGCCCTCATACTCCTAGTACTATTCTCACCGGACCTGCTTGGAGACCCAGACAACTACACACCAGCAAATCCACTCAACACACCCCCACACATCAAACCTGAATGATATTTCTTATTCGCATACGCAATTCTTCGATCAATCCCTAATAAACTAGGAGGGGTCTTAGCCCTAGTCCTGTCAATTCTAATCCTAGTCCTAATACCCCTACTACACACATCCAAACAACGAAGCATAATATTTCGACCAATCAGCCAGTGCCTCTTCTGAATCCTAGTCGCAGACCTGTTAACACTCACATGAATTGGAGGACAACCAGTCGAACACCCATACATTATTATTGGACAACTAGCATCAATCATGTACTTCCTACTCATTCTAGTGTTGATACCAGTAGCCA???????????????????????????????????
9055_E_rufifrons        ACATTAATGATCAATACTCGAAAAACCCACCCACTTATAAAAATTGTAAACAACGCATTCATTGACCTCCCAGCCCCATCAAACATCTCATCATGATGAAACTTTGGCTCCCTCCTAGGCATCTGCTTAATTCTACAAATCCTAACAGGCTTATTCCTAGCAATACATTACACAGCCGACACAGCAACAGCATTTTCCTCCGTTACCCACATCTGCCGAGACGTCAACTATGGCTGAGTTATCCGATATATACATGCAAACGGAGCATCTATATTTTTTATCTGCCTCTTCATACATGTAGGACGAGGCCTCTACTATGGATCATATACATTTATAGAAACATGAAACATCGGAGTGATCCTCCTATTTGCAACAATAGCCACAGCATTCATAGGATACGTCCTACCGTGAGGACAAATATCTTTCTGAGGAGCAACAGTTATTACTAACCTTCTCTCAGCAATTCCATATATTGGCACAAACCTAGTAGAATGAATTTGAGGCGGGTTCTCAGTAGATAAAGCAACACTCACCCGATTCTTTGCCTTTCACTTTATTCTCCCATTCATCATTGCAGCCCTCGCCATAGTTCACCTCTTATTCCTTCATGAAACAGGATCCAATAACCCTACAGGAATCTCATCAGACACAGACAAAATTCCATTCCACCCCTACTATACTATCAAAGATATCCTAGGAGCACTGCTACTAATTATAGCCCTCATACTCCTTGTACTATTCTCACCGGACCTGCTTGGAGACCCAGACAACTACACACCAGCAAATCCACTCAACACACCCCCACACATCAAACCTGAATGATATTTCTTATTCGCATACGCAATTCTTCGATCAATCCCTAATAAACTAGGAGGGGTCTTAGCCCTAGTCCTGTCAATTCTAATCCTAGTCCTGATACCCCTACTACACACATCCAAACAACGAAGCATAATATTTCGACCAATCAGCCAGTGCCTTTTCTGAATCCTAGTCGCAGACCTGCTAACACTCACATGAATTGGAGGACAACCAGTCGAACACCCATACATTATCATTGGACAACTAGCATCAATTATGTACTTCCTACTCATTCTAGTGTTGATACCAGTAGCCAGCACCATTGAGAATAACCTCCTAAAATGAAGACAA
8397_E_rufifrons        ACATTAATGATCAATACTCGAAAAACCCACCCACTTATAAAAATTGTAAACAACGCATTCATTGACCTCCCAGCCCCATCAAACATCTCATCATGATGAAACTTTGGCTCCCTCCTAGGCATCTGCTTAATTCTACAAATCCTAACAGGCTTATTCCTAGCAATACATTACACAGCCGACACAGCAACAGCATTTTCCTCCGTTACCCACATCTGCCGAGACGTCAACTATGGCTGAGTTATCCGATATATACATGCAAACGGAGCATCTATATTTTTTATCTGCCTCTTCATACATGTAGGACGAGGCCTCTACTATGGATCATATACATTTATAGAAACATGAAACATCGGAGTGATCCTCCTATTTGCAACAATAGCCACAGCATTCATAGGATACGTCCTACCGTGAGGACAAATATCTTTCTGAGGAGCAACAGTTATTACTAACCTTCTCTCAGCAATTCCATATATTGGCACAAACCTAGTAGAATGAATTTGAGGCGGGTTCTCAGTAGATAAAGCAACACTCACCCGATTCTTTGCCTTTCACTTTATTCTCCCATTCATCATTGCAGCCCTCGCCATAGTTCACCTCTTATTCCTTCATGAAACAGGATCCAATAACCCTACAGGAATCTCATCAGACACAGACAAAATTCCATTCCACCCCTACTATACTATCAAAGATATCCTAGGAGCACTGCTACTAATTATAGCCCTCATACTCCTTGTACTATTCTCACCGGACCTGCTTGGAGACCCAGACAACTACACACCAGCAAATCCACTCAACACACCCCCACACATCAAACCTGAATGATATTTCTTATTCGCATACGCAATTCTTCGATCAATCCCTAATAAACTAGGAGGGGTCTTAGCCCTAGTCCTGTCAATTCTAATCCTAGTCCTGATACCCCTACTACACACATCCAAACAACGAAGCATAATATTTCGACCAATCAGCCAGTGCCTTTTCTGAATCCTAGTCGCAGACCTGCTAACACTCACATGAATTGGAGGACAACCAGTCGAACACCCATACATTATCATTGGACAACTAGCATCAATTATGTACTTCCTACTCATTCTAGTGTTGAT?CCAGTAGCCAGCACCATTGAGAATA?CCTCCTAAAATGAAGACAA
7238_E_rufifrons        ?????????????????????????????????????????????????????????????TTGACCTCCCAGCCCCATCAAACATCTCATCATGATGAAACTTTGGCTCCCTCCTAGGCATCTGCTTAATTCTACAAATCCTAACAGGCTTATTCCTAGCAATACACTACACAGCCGACACAACAACAGCATTTTCCTCCGTTACCCACATCTGCCGAGACGTCAACTATGGCTGAGTTATCCGATACATACATGCAAACGGAGCATCTATATTTTTCATCTGCCTCTTCATACATGTAGGACGAGGCCTCTACTATGGATCATATACATTTATAGAAACATGAAACATTGGAGTGATCCTCCTATTTGCAACAATAGCCACAGCATTCATAGGATACGTCCTACCATGAGGACAAATATCTTTCTGAGGGGCAACAGTTATTACTAACCTTCTCTCAGCAATTCCATATATTGGCACAAACCTAGTAGAATGAATTTGAGGTGGGTTCTCAGTAGATAAAGCAACACTCACCCGATTCTTTGCCTTTCACTTTATTCTCCCATTCATCATTGCAGCCCTCGCCATAGTTCACCTCTTATTCCTTCATGAAACAGGATCCAATAACCCTACAGGAATCTCATCAGACACAGACAAAATTCCATTCCACCCCTACTATACTATCAAAGATATCCTAGGAGCACTACTACTAATTATAGCCCTCATACTCCTAGTACTATTCTCACCGGACCTGCTTGGAGACCCAGACAACTACACACCAGCAAATCCACTCAACACACCCCCACACATCAAACCTGAATGATATTTCTTATTCGCATACGCAATTCTTCGATCAATCCCTAATAAACTAGGAGGGGTCTTAGCCCTAGTCCTGTCAATTCTAATCCTAGTCCTGATACCCCTACTACACACATCCAAACAACGAAGCATAATATTTCGACCAATCAGCCAGTGCCTCTTCTGAATCCTAGTCGCAGACCTGTTAACACTCACATGAATTGGAGGACAACCAGTCGAACACCCATACATTATTATTGGACAACTAGCATCAATCATGTACTTCCTACTCATTCTAGTGTTGATACCAGTAGCCAGCACCATTGAGAA??????????????????????
OZ1_A_cervicapra        ACACTAATGATCAACACCCGAAAAACTCACCCACTTATAAAAATTGTAAACAACATATTCATTGACCTCCCAGCCCCATCAAACATCTCATCATGATGAAATTTTGGGTCCCTCCTAGGCATCTGCTTAATTCTACAAATCTTAACAGGCCTATTCCTAGCAATACACTACACAGCCGACACAGCAACAGCATTCTCCTCCGTCACCCATATCTGCCGAGACGTCAACTATGGCTGAATCATCCGATATATACATGCAAATGGAGCATCCATGTTCTTCATCTGCCTCTTTATACATGTAGGACGAGGCCTATACTATGGATCATACACATTCCTAGAAACATGAAACATTGGAGTAATCCTCCTATTTGCAACAATAGCTACAGCATTCATAGGATACGTCCTACCATGAGGACAAATATCTTTTTGAGGAGCAACAGTCATCACCAATCTCCTTTCAGCAATCCCATACATCGGTACAAACCTAGTAGAATGAATTTGAGGCGGGTTCTCAGTAGATAAAGCAACACTCACCCGATTCTTTGCCTTCCACTTTATCCTCCCATTTATCATTGCAGCCCTTGCCATAGTTCACCTACTATTCCTTCACGAAACAGGATCCAACAACCCCACAGGAATTTCATCAGACGCAGACAAAATTCCATTCCACCCCTACTACACTATCAAAGATATCCTAGGAGCTCTACTATTAATTTTAACCCTCATGCTTCTAGTCCTATTCTCACCGGACCTGCTTGGAGACCCAGACAACTATACACCAGCAAACCCACTTAATACACCCCCACATATCAAGCCCGAATGATACTTCCTATTTGCATACGCAATCCTCCGATCAATTCCTAACAAACTAGGAGGAGTCCTGGCCCTAGTCCTATCAATTCTAATCCTAATCCTTATGCCTATGTTACATACATCCAAACAACGAAGCATAATATTTCGACCAATTAGTCAGTGCCTATTCTGAGTCCTAGTAGCAGACTTGTTAACACTCACATGAATCGGAGGACAACCAGTCGAACACCCATACATTATTATCGGACAACTAGCATCAGTCATGTACTTCTCACTTATTCTAGTACTAATACCAGTAGCCAGTACCATTGAAAACAACCTCCTAAAATGAAGACAA
OZ2_A_cervicapra        ACACTAATGATCAACACCCGAAAAACTCACCCACTTATAAAAATTGTAAACAACATATTCATTGACCTCCCAGCCCCATCAAACATCTCATCATGATGAAATTTTGGGTCCCTCCTAGGCATCTGCTTAATTCTACAAATCTTAACAGGCCTATTCCTAGCAATACACTACACAGCCGACACAGCAACAGCATTCTCCTCCGTCACCCATATCTGCCGAGACGTCAACTATGGCTGAATCATCCGATATATACATGCAAATGGAGCATCCATGTTCTTCATCTGCCTCTTTATACATGTAGGACGAGGCCTATACTATGGATCATACACATTCCTAGAAACATGAAACATTGGAGTAATCCTCCTATTTGCAACAATAGCTACAGCATTCATAGGATACGTCCTACCATGAGGACAAATATCTTTTTGAGGAGCAACAGTCATCACCAATCTCCTTTCAGCAATCCCATACATCGGTACAAACCTAGTAGAATGAATTTGAGGCGGGTTCTCAGTAGATAAAGCAACACTCACCCGATTTTTTGCCTTCCACTTTATCCTCCCATTTATCATTGCAGCCCTTGCCATAGTTCACCTACTATTCCTTCACGAAACAGGATCCAACAACCCCACAGGAATTTCATCAGACGCAGACAAAATTCCATTCCACCCCTACTACACTATCAAAGATATCCTAGGAGCTCTACTATTAATTTTAACCCTCATGCTTCTAGTCCTATTCTCACCGGACCTGCTTGGAGACCCAGACAACTATACACCAGCAAACCCACTTAATACACCCCCACATATCAAGCCCGAATGATACTTCCTATTTGCATACGCAATCCTCCGATCAATTCCTAACAAACTAGGAGGAGTCCTGGCCCTAGTCCTATCAATTCTAATCCTAATCCTTATGCCTATGTTACATACATCCAAACAACGAAGCATAATATTTCGACCAATTAGTCAGTGCCTATTCTGAGTCCTAGTAGCAGACTTGTTAACACTCACATGAATCGGAGGACAACCAGTCGAACACCCATACATTATTATCGGACAACTAGCATCAGTCATGTACTTCTCACTTATTCTAGTACTGATACCAGTAGCCAGTACCATTGAAAACAACCTCCTAAAATGAAGACAA
OZ3_A_cervicapra        ACACTAATGATCAACACCCGAAA?ACTCACCCACTTATAAAAATTGTAAACAACATATTCATTGACCTCCCAGCCCCATCAAACATCTCATCATGATGAAATTTTGGGTCCCTCCTAGGCATCTGCTTAATTCTACAAATCTTAACAGGCCTATTCCTAGCAATACACTACACAGCCGACACAGCAACAGCATTCTCCTCCGTCACCCATATCTGCCGAGACGTCAACTATGGCTGAATCATCCGATATATACATGCAAATGGAGCATCCATGTTCTTCATCTGCCTCTTTATACATGTAGGACGAGGCCTATACTATGGATCATACACATTCCTAGAAACATGAAACATTGGAGTAATCCTCCTATTTGCAACAATAGCTACAGCATTCATAGGATACGTCCTACCATGAGGACAAATATCTTTTTGAGGAGCAACAGTCATCACCAATCTCCTTTCAGCAATCCCATACATCGGTACAAACCTAGTAGAATGAATTTGAGGCGGGTTCTCAGTAGATAAAGCAACACTCACCCGATTTTTTGCCTTCCACTTTATCCTCCCATTTATCATTGCAGCCCTTGCCATAGTTCACCTACTATTCCTTCACGAAACAGGATCCAACAACCCCACAGGAATTTCATCAGACGCAGACAAAATTCCATTCCACCCCTACTACACTATCAAAGATATCCTAGGAGCTCTACTATTAATTTTAACCCTCATGCTTCTAGTCCTATTCTCACCGGACCTGCTTGGAGACCCAGACAACTATACACCAGCAAACCCACTTAATACACCCCCACATATCAAGCCCGAATGATACTTCCTATTTGCATACGCAATCCTCCGATCAATTCCTAACAAACTAGGAGGAGTCCTGGCCCTAGTCCTATCAATTCTAATCCTAATCCTTATGCCTATGTTACATACATCCAAACAACGAAGCATAATATTTCGACCAATTAGTCAGTGCCTATTCTGAGTCCTAGTAGCAGACTTGTTAACACTCACATGAATCGGAGGACAACCAGTCGAACACCCATACATTATTATCGGACAACTAGCATCAGTCATGTACTTCTCACTTATTCTAGTACTGATACCAGTAGCCAGTACCATTGAAAACAACCTCCTAAAATGAAGACAA
OZ4_A_cervicapra        ACACTAATGATCAACACCCGAAAAACTCACCCACTTATAAAAATTGTAAACAACATATTCATTGACCTCCCAGCCCCATCAAACATCTCATCATGATGAAATTTTGGGTCCCTCCTAGGCATCTGCTTAATTCTACAAATCTTAACAGGCCTATTCCTAGCAATACACTACACAGCCGACACAGCAACAGCATTCTCCTCCGTCACCCATATCTGCCGAGACGTCAACTATGGCTGAATCATCCGATATATACATGCAAATGGAGCATCCATGTTCTTCATCTGCCTCTTTATACATGTAGGACGAGGCCTATACTATGGATCATACACATTCCTAGAAACATGAAACATTGGAGTAATCCTCCTATTTGCAACAATAGCTACAGCATTCATAGGATACGTCCTACCATGAGGACAAATATCTTTTTGAGGAGCAACAGTCATCACCAATCTCCTTTCAGCAATCCCATACATCGGTACAAACCTAGTAGAATGAATTTGAGGCGGGTTCTCAGTAGATAAAGCAACACTCACCCGATTTTTTGCCTTCCACTTTATCCTCCCATTTATCATTGCAGCCCTTGCCATAGTTCACCTACTATTCCTTCACGAAACAGGATCCAACAACCCCACAGGAATTTCATCAGACGCAGACAAAATTCCATTCCACCCCTACTACACTATCAAAGATATCCTAGGAGCTCTACTATTAATTTTAACCCTCATGCTTCTAGTCCTATTCTCACCGGACCTGCTTGGAGACCCAGACAACTATACACCAGCAAACCCACTTAATACACCCCCACATATCAAGCCCGAATGATACTTCCTATTTGCATACGCAATCCTCCGATCAATTCCTAACAAACTAGGAGGAGTCCTGGCCCTAGTCCTATCAATTCTAATCCTAATCCTTATGCCTATGTTACATACATCCAAACAACGAAGCATAATATTTCGACCAATTAGTCAGTGCCTATTCTGAGTCCTAGTAGCAGACTTGTTAACACTCACATGAATCGGAGGACAACCAGTCGAACACCCATACATTATTATCGGACAACTAGCATCAGTCATGTACTTCTCACTTATTCTAGTACTGATACCAGTAGCCAGTACCATTGAAAACAACCTCCTAAAATGAAGACAA
S06_S_tatarica          ACACTAATGATCAACATCCGAAAAACCCACCCACTTATAAAAATCGTAAATAACGCATTTATTGATCTCCCAGCCCCATCAAACATCTCATCATGATGAAACTTCGGCTCCCTTCTGGGCATCTGCCTAATCCTACAAATTCTAACAGGCCTATTTCTAGCAATACACTACACAGCTGACACAGCAACAGCATTCCACTCTGTTACCCACATCTGCCGAGACGTCAACTATGGCTGAATTATCCGATACATACATGCAAACGGAGCATCCATATTCTTTATCTGCCTATTCATACACGTAGGACGAGGCCTTTATTACGGATCCTATACATTCCTAGAAACATGAAACATTGGAGTTATTCTTCTATTCGCAACAATAGCTACAGCATTCATAGGATATGTCCTACCATGAGGACAAATATCTTTCTGAGGAGCAACAGTCATCACCAATCTCCTTTCAGCAATCCCATATATCGGCACAGACCTAGTAGAATGAATCTGAGGGGGTTTTTCAGTAGATAAAGCAACCCTCACCCGATTCTTCGCCTTCCACTTCATCCTCCCATTTATTATCGCAGCTCTCGCTATAGTCCACCTACTTTTTCTTCACGAAACAGGATCTAACAACCCCACAGGAATCCCATCAGATTCAGACAAAATCCCATTCCACCCCTACTACACCATTAAAGACATTCTAGGCGCCCTACTACTCATTCTAATCCTCATACTTCTAGTCCTATTTTCACCAGACCTGCTTGGAGACCCAGACAACTACACACCAGCAAACCCACTTAACACACCTCCACATATTAAACCCGAATGATACTTCCTATTCGCATACGCAATCCTCCGATCAATTCCTAATAAACTAGGAGGAGTCCTAGCCCTAGTCCTATCAATCCTAATCCTAGTCCTCATACCCTTGCTCCACACATCTAAACAACGAAGCATAATATTCCGGCCAATTAGCCAATGCCTATTCTGAGTTCTAGTAGCAGACCTACTAACACTCACATGAATTGGAGGACAACCAGTTGAATACCCATATATTACAATTGGCCAACTAGCATCAATCATATATTTCCTTCTTATTCTAGTACTAATACCAGTAGCCAGTACTATTGAAAATAACCTCCTAAAATGAAAATAA
S08_S_tatarica          ACACTAATGATCAACATCCGAAAAACCCACCCACTTATAAAAATCGTAAATAACGCATTTATTGATCTCCCAGCCCCATCAAACATCTCATCATGATGAAACTTCGGCTCCCTCCTGGGCATCTGCCTAATCCTACAAATTCTAACAGGCCTATTTCTAGCAATACACTACACAGCTGACACAGCAACAGCATTCCACTCTGTTACCCACATCTGCCGAGACGTCAACTATGGCTGAATTATCCGATATATACATGCAAACGGAGCATCCATATTCTTTATCTGCCTATTCATACACGTAGGACGAGGCCTTTATTACGGATCCTATACATTCCTAGAAACATGAAACATTGGAGTTATTCTTCTATTCGCAACAATAGCCACAGCATTCATAGGATATGTCCTACCATGAGGACAAATATCTTTCTGAGGAGCAACAGTCATCACCAATCTCCTTTCAGCAATCCCATATATCGGCACAGACCTAGTAGAATGAATCTGAGGGGGTTTTTCAGTAGATAAAGCAACCCTCACCCGATTCTTCGCCTTCCACTTCATCCTCCCATTTATTATCGCAGCTCTCGCTATAGTCCACCTACTTTTTCTTCACGAAACAGGATCTAACAACCCCACAGGAATCCCATCAGATTCAGACAAAATCCCATTCCACCCCTACTACACCATTAAAGACATTCTAGGCGCCCTACTACTTATTCTAATCCTCATACTTCTAGTCCTATTTTCACCAGACCTGCTTGGAGACCCAGACAACTACACACCAGCAAACCCACTTAACACACCCCCACATATTAAACCCGAATGATACTTCCTATTCGCGTACGCAATCCTCCGATCAATTCCTAATAAACTAGGAGGAGTCCTAGCCCTAGTCCTATCAATCCTAATCCTAGTCCTCATACCCTTGCTCCACACATCTAAACAACGAAGCATAATATTCCGGCCAATTAGCCAATGCCTATTCTGAGTTCTAGTAGCAGACCTACTAACACTCACATGAATTGGAGGACAACCAGTTGAATATCCATATATTACAATTGGCCAACTAGCATCAATCATATATTTTCTTCTTATTCTAGTACTAATACCAGTAGCCAGTACTATTGAAAATAACCTCCTAAAGTGAAAATAA
S10_S_tatarica          ACACTAATGATCAACATCCGAAAAACCCACCCACTTATAAAAATCGTAAATAACGCATTTATTGATCTCCCAGCCCCATCAAACATCTCATCATGATGAAACTTCGGCTCCCTCCTGGGCATCTGCCTAATCCTACAAATTCTAACAGGCCTATTTCTAGCAATACACTACACAGCTGACACAGCAACAGCATTCCACTCTGTTACCCACATCTGCCGAGACGTCAACTATGGCTGAATTATCCGATATATACATGCAAACGGAGCATCCATATTCTTTATCTGCCTATTCATACACGTAGGACGAGGCCTTTATTACGGATCCTATACATTCCTAGAAACATGAAACATTGGAGTTATTCTTCTATTCGCAACAATAGCCACAGCATTCATAGGATATGTCCTACCATGAGGACAAATATCTTTCTGAGGAGCAACAGTCATCACCAATCTCCTTTCAGCAATCCCATATATCGGCACAGACCTAGTAGAATGAATCTGAGGGGGTTTTTCAGTAGATAAAGCAACCCTCACCCGATTCTTCGCCTTCCACTTCATCCTCCCATTTATTATCGCAGCTCTCGCTATAGTCCACCTACTTTTTCTTCACGAAACAGGATCTAACAACCCCACAGGAATCCCATCAGATTCAGACAAAATCCCATTCCACCCCTACTACACCATTAAAGACATTCTAGGCGCCCTACTACTTATTCTAATCCTCATACTTCTAGTCCTATTTTCACCAGACCTGCTTGGAGACCCAGACAACTACACACCAGCAAACCCACTTAACACACCCCCACATATTAAACCCGAATGATACTTCCTATTCGCGTACGCAATCCTCCGATCAATTCCTAATAAACTAGGAGGAGTCCTAGCCCTAGTCCTATCAATCCTAATCCTAGTCCTCATACCCTTGCTCCACACATCTAAACAACGAAGCATAATATTCCGGCCAATTAGCCAATGCCTATTCTGAGTTCTAGTAGCAGACCTACTAACACTCACATGAATTGGAGGACAACCAGTTGAATATCCATATATTACAATTGGCCAACTAGCATCAATCATATATTTTCTTCTTATTCTAGTACTAATACCAGTAGCCAGTACTATTGAAAATAACCTCCTAAAGTGAAAATAA
S12_S_tatarica          ACACTAATGATCAACATCCGAAAAACCCACCCACTTATAAAAATCGTAAATAACGCATTTATTGATCTCCCAGCCCCATCAAACATCTCATCATGATGAAACTTCGGCTCCCTCCTGGGCATCTGCCTAATCCTACAAATTCTAACAGGCCTATTTCTAGCAATACACTACACAGCTGACACAGCAACAGCATTCCACTCTGTTACCCACATCTGCCGAGACGTCAACTATGGCTGAATTATCCGATATATACATGCAAACGGAGCATCCATATTCTTTATCTGCCTATTCATACACGTAGGACGAGGCCTTTATTACGGATCCTATACATTCCTAGAAACATGAAACATTGGAGTTATTCTTCTATTCGCAACAATAGCCACAGCATTCATAGGATATGTCCTACCATGAGGACAAATATCTTTCTGAGGAGCAACAGTCATCACCAATCTCCTTTCAGCAATCCCATATATCGGCACAGACCTAGTAGAATGAATCTGAGGGGGTTTTTCAGTAGATAAAGCAACCCTCACCCGATTCTTCGCCTTCCACTTCATCCTCCCATTTATTATCGCAGCTCTCGCTATAGTCCACCTACTTTTTCTTCACGAAACAGGATCTAACAACCCCACAGGAATCCCATCAGATTCAGACAAAATCCCATTCCACCCCTACTACACCATTAAAGACATTCTAGGCGCCCTACTACTTATTCTAATCCTCATACTTCTAGTCCTATTTTCACCAGACCTGCTTGGAGACCCAGACAACTACACACCAGCAAACCCACTTAACACACCCCCACATATTAAACCCGAATGATACTTCCTATTCGCGTACGCAATCCTCCGATCAATTCCTAATAAACTAGGAGGAGTCCTAGCCCTAGTCCTATCAATCCTAATCCTAGTCCTCATACCCTTGCTCCACACATCTAAACAACGAAGCATAATATTCCGGCCAATTAGCCAATGCCTATTCTGAGTTCTAGTAGCAGACCTACTAACACTCACATGAATTGGAGGACAACCAGTTGAATATCCATATATTACAATTGGCCAACTAGCATCAATCATATATTTTCTTCTTATTCTAGTACTAATACCAGTAGCCAGTACTATTGAAAATAACCTCCTAAAGTGAAAATAA
SB_A_marsupialis        ACACTAATGATCAATATACGAAAAACTCACCCACTCATAAAAATTGTAAATAACGCATTCATTGACCTTCCAGCCCCATCAAACATCTCATCATGATGAAACTTCGGCTCCTTACTAGGTATCTGCTTAATCCTACAAATTTTAACAGGCCTATTCCTGGCAATGCACTACACAGCCGATACAGCAACAGCATTCTCCTCTGTCACGCACATCTGCCGAGACGTCAACTACGGTTGAATTATTCGATACATACATGCGAACGGAGCATCTATATTCTTCATCTGCCTCTTCACACACGTAGGACGAGGCCTCTACTATGGATCATACACATTCCTAGAAACATGAAATGTTGGAGTAATTCTTTTATTTGCAACAATGGCTACAGCATTCATAGGATACGTCCTACCATGAGGACAAATATCCTTCTGAGGAGCAACAGTCATCACTAACCTCCTCTCAGCAATTCCATATATCGGTACAAATTTAGTCGAATGAATCTGAGGAGGCTTCTCGGTAGACAAAGCAACCCTTACCCGATTTTTTGCCTTCCACTTTATCCTTCCATTCATCATTGCAGCTCTTGCTATAGTCCACCTACTCTTCCTTCATGAAACAGGATCAAACAACCCTACAGGAATCTCATCAGACGCAGACAAAATTCCATTTCACCCCTACTATACCATTAAAGACATCCTGGGAGCCCTACTATTAATTTTAACCCTCATGCTACTAGTCCTATTTTCACCAGACCTACTTGGAGACCCAGATAACTACACACCAGCAAACCCACTTAATACACCCCCACACATCAAACCCGAATGATATTTCCTATTCGCATACGCAATCCTTCGATCAATTCCTAACAAACTAGGAGGAGTACTAGCCCTAATTATATCAATCCTAATTCTAGTCCTCATACCCTTACTCCATACATCCAAACAACGAAGCATAATATTCCGACCAATCAGCCAATGCATATTCTGAATTCTAGTAGCAGACTTGCTAACACTAACATGAATTGGAGGACAACCGGTTGAACACCCATTCATTATTATCGGACAGCTAGCATCAATCCTATATTTCTTACTTATCCTAGTGCTAATACCAGTGGCCAGCACCATCGAAAATA?CCTCCTAAAATGAAGATAA
;
end;
