# Supplementary material for: Data on phylogenetic analyses of gazelles (genus Gazella) based on mitochondrial and nuclear intron markers
Source: Data Brief. 2016 Mar 2;7:551–7. doi: 10.1016/j.dib.2016.02.062 (PMC4802422; doi:10.1016/j.dib.2016.02.062)
Supplement: Supplementary file 10 — Supplementary material [file mmc10.zip › Lerp_et_al_Gazella_DEC_Af-As.txt]

Lagrange: likelihood analysis of geographic range evolution
Version: 20130526
Author: Richard Ree <rree@fieldmuseum.org>
https://github.com/rhr/lagrange-python

Newick tree with interior nodes labeled:
(cervicapra:5.2538617776,((dorcas2:1.84388330986,dorcas1:1.84388330986)N3:1.69882886587,((gazella:1.18372405591,arabica:1.18372405591)N6:1.58697560088,(spekei:2.03583239885,(bennettii:1.14501379591,(subgutturosa:0.807459238639,(marica:0.484128184963,(cuvieri:0.195270325185,leptoceros:0.195270325185)N13:0.288857859778)N14:0.323331053675)N15:0.337554556974)N16:0.890818603332)N17:0.734867257944)N18:0.772012518941)N19:1.71114960187)N20:0.0;


Cladogram (branch lengths not to scale):
   ------------------------------------------------+ [India] cervicapra   
   :                                                                      
   :                          ---------------------+ [Africa] dorcas2     
N20+     -------------------N3+                                           
   :     :                    ---------------------+ [Africa] dorcas1     
   :     :                                                                
   ---N19+                       ------------------+ [NEast] gazella      
         :     ----------------N6+                                        
         :     :                 ------------------+ [NEast] arabica      
         ---N18+                                                          
               :     ------------------------------+ [Africa] spekei      
               ---N17+                                                    
                     :     ------------------------+ [India] bennettii    
                     ---N16+                                              
                           :     ------------------+ [CAsia] subgutturosa 
                           ---N15+                                        
                                 :     ------------+ [NEast] marica       
                                 ---N14+                                  
                                       :     ------+ [Africa] cuvieri     
                                       ---N13+                            
                                             ------+ [Africa] leptoceros  


Global ML at root node:
  -lnL = 27.93
  dispersal = 0.2547
  extinction = 0.1787

Ancestral range subdivision/inheritance scenarios ('splits') at
internal nodes.

* Split format: [left|right], where 'left' and 'right' are the ranges
  inherited by each descendant branch (on the printed tree, 'left' is
  the upper branch, and 'right' the lower branch).

* Only splits within 2 log-likelihood units of the maximum for each
  node are shown.  'Rel.Prob' is the relative probability (fraction of
  the global likelihood) of a split.

At node N20:
   split                  lnL     Rel.Prob
   [NEast|Africa]         -28.95  0.3601  
   [NEast|Africa+NEast]   -29.34  0.2439  
   [Africa|Africa]        -29.35  0.242   
   [Africa+NEast|Africa]  -29.99  0.1266  

At node N19:
   split                  lnL     Rel.Prob
   [Africa|Africa]        -28.26  0.7141  
   [Africa|Africa+NEast]  -29.35  0.2408  

At node N3:
   split                  lnL     Rel.Prob
   [Africa|Africa]        -27.99  0.942   
   [Africa+NEast|Africa]  -31.47  0.02899 

At node N18:
   split                  lnL     Rel.Prob
   [Africa|Africa]        -28.7   0.461   
   [NEast|Africa]         -29.44  0.2208  
   [NEast|Africa+NEast]   -29.58  0.1914  
   [Africa+NEast|Africa]  -30.19  0.1039  

At node N6:
   split                 lnL     Rel.Prob
   [NEast|NEast]         -28.28  0.7062  
   [Africa+NEast|NEast]  -30.22  0.1007  
   [NEast|Africa+NEast]  -30.22  0.1007  
   [NEast|Africa]        -32.1   0.01543 
   [Africa|NEast]        -32.1   0.01543 
   [NEast+India|NEast]   -32.55  0.009827
   [NEast|NEast+India]   -32.55  0.009827

At node N17:
   split                  lnL     Rel.Prob
   [Africa|Africa]        -28.27  0.7077  
   [Africa|Africa+NEast]  -29.24  0.2704  

At node N16:
   split                 lnL     Rel.Prob
   [NEast|Africa+NEast]  -28.03  0.9037  
   [NEast|Africa]        -30.48  0.07793 

At node N15:
   split                 lnL     Rel.Prob
   [NEast|Africa+NEast]  -28.04  0.8925  
   [NEast|Africa]        -30.24  0.09857 

At node N14:
   split                  lnL     Rel.Prob
   [NEast|Africa]         -28.1   0.8383  
   [Africa+NEast|Africa]  -30.48  0.07821 
   [NEast|Africa+NEast]   -30.85  0.05369 

At node N13:
   split            lnL     Rel.Prob
   [Africa|Africa]  -27.94  0.9891  
