# Supplementary material for: Data on phylogenetic analyses of gazelles (genus Gazella) based on mitochondrial and nuclear intron markers
Source: Data Brief. 2016 Mar 2;7:551–7. doi: 10.1016/j.dib.2016.02.062 (PMC4802422; doi:10.1016/j.dib.2016.02.062)
Supplement: Supplementary file 11 — Supplementary material [file mmc11.zip › Lerp_et_al_Gazella_DEC_As-Af.txt]

Lagrange: likelihood analysis of geographic range evolution
Version: 20130526
Author: Richard Ree <rree@fieldmuseum.org>
https://github.com/rhr/lagrange-python

Newick tree with interior nodes labeled:
(cervicapra:5.2538617776,((dorcas2:1.84388330986,dorcas1:1.84388330986)N3:1.69882886587,((gazella:1.18372405591,arabica:1.18372405591)N6:1.58697560088,(spekei:2.03583239885,(bennettii:1.14501379591,(subgutturosa:0.807459238639,(marica:0.484128184963,(cuvieri:0.195270325185,leptoceros:0.195270325185)N13:0.288857859778)N14:0.323331053675)N15:0.337554556974)N16:0.890818603332)N17:0.734867257944)N18:0.772012518941)N19:1.71114960187)N20:0.0;


Cladogram (branch lengths not to scale):
   ------------------------------------------------+ [India] cervicapra   
   :                                                                      
   :                          ---------------------+ [Africa] dorcas2     
N20+     -------------------N3+                                           
   :     :                    ---------------------+ [Africa] dorcas1     
   :     :                                                                
   ---N19+                       ------------------+ [NEast] gazella      
         :     ----------------N6+                                        
         :     :                 ------------------+ [NEast] arabica      
         ---N18+                                                          
               :     ------------------------------+ [Africa] spekei      
               ---N17+                                                    
                     :     ------------------------+ [India] bennettii    
                     ---N16+                                              
                           :     ------------------+ [CAsia] subgutturosa 
                           ---N15+                                        
                                 :     ------------+ [NEast] marica       
                                 ---N14+                                  
                                       :     ------+ [Africa] cuvieri     
                                       ---N13+                            
                                             ------+ [Africa] leptoceros  


Global ML at root node:
  -lnL = 24.43
  dispersal = 0.2095
  extinction = 0.131

Ancestral range subdivision/inheritance scenarios ('splits') at
internal nodes.

* Split format: [left|right], where 'left' and 'right' are the ranges
  inherited by each descendant branch (on the printed tree, 'left' is
  the upper branch, and 'right' the lower branch).

* Only splits within 2 log-likelihood units of the maximum for each
  node are shown.  'Rel.Prob' is the relative probability (fraction of
  the global likelihood) of a split.

At node N20:
   split                 lnL     Rel.Prob
   [NEast|NEast]         -25.67  0.2888  
   [India|NEast]         -26.19  0.1715  
   [NEast|Africa+NEast]  -26.26  0.1607  
   [NEast+India|NEast]   -26.35  0.1459  
   [CAsia|NEast]         -27.25  0.05974 
   [India|NEast+India]   -27.82  0.03372 
   [India|India]         -27.85  0.03256 
   [NEast+CAsia|NEast]   -28.01  0.02797 
   [Africa+NEast|NEast]  -28.79  0.01273 
   [CAsia|NEast+CAsia]   -28.91  0.01136 
   [CAsia|CAsia]         -28.97  0.01069 

At node N19:
   split                  lnL     Rel.Prob
   [Africa|NEast]         -25.49  0.3459  
   [Africa|Africa+NEast]  -25.55  0.3252  
   [NEast|NEast]          -26.16  0.1769  
   [Africa+NEast|NEast]   -26.79  0.094   
   [NEast|NEast+India]    -28.37  0.01945 

At node N3:
   split                  lnL     Rel.Prob
   [Africa|Africa]        -24.55  0.8821  
   [Africa+NEast|Africa]  -27.44  0.04924 
   [Africa|Africa+NEast]  -27.44  0.04924 

At node N18:
   split                 lnL     Rel.Prob
   [NEast|NEast]         -25     0.5657  
   [NEast|Africa+NEast]  -25.51  0.3388  
   [Africa+NEast|NEast]  -27.8   0.03447 
   [NEast|NEast+India]   -28.43  0.01837 

At node N6:
   split                 lnL     Rel.Prob
   [NEast|NEast]         -24.55  0.8894  
   [Africa+NEast|NEast]  -28.42  0.01848 
   [NEast|Africa+NEast]  -28.42  0.01848 
   [NEast+India|NEast]   -28.54  0.01639 
   [NEast|NEast+India]   -28.54  0.01639 

At node N17:
   split                  lnL     Rel.Prob
   [Africa|NEast]         -25.2   0.4635  
   [NEast|NEast]          -25.74  0.2692  
   [Africa+NEast|NEast]   -26.64  0.11    
   [Africa|Africa+NEast]  -27.17  0.06477 
   [NEast|NEast+India]    -27.46  0.04832 

At node N16:
   split                 lnL     Rel.Prob
   [India|NEast]         -25.23  0.447   
   [NEast|NEast]         -26.03  0.2019  
   [NEast+India|NEast]   -26.98  0.07768 
   [CAsia|NEast+CAsia]   -26.99  0.07726 
   [NEast|NEast+CAsia]   -27.06  0.07183 
   [India|NEast+India]   -27.4   0.05115 
   [NEast|Africa+NEast]  -27.78  0.03499 

At node N15:
   split                 lnL     Rel.Prob
   [CAsia|NEast]         -25.07  0.5243  
   [NEast|NEast]         -25.73  0.2713  
   [NEast|Africa+NEast]  -26.92  0.08282 
   [NEast+CAsia|NEast]   -27.21  0.06179 
   [India|NEast]         -27.67  0.03931 

At node N14:
   split                  lnL     Rel.Prob
   [NEast|Africa]         -24.64  0.8098  
   [NEast|NEast]          -26.79  0.0941  
   [Africa+NEast|Africa]  -27.28  0.05765 

At node N13:
   split            lnL     Rel.Prob
   [Africa|Africa]  -24.47  0.9641  
