# Supplementary material for: Data on phylogenetic analyses of gazelles (genus Gazella) based on mitochondrial and nuclear intron markers
Source: Data Brief. 2016 Mar 2;7:551–7. doi: 10.1016/j.dib.2016.02.062 (PMC4802422; doi:10.1016/j.dib.2016.02.062)
Supplement: Supplementary file 12 — Supplementary material [file mmc12.zip › Lerp_et_al_Gazella_DEC_H0.txt]

Lagrange: likelihood analysis of geographic range evolution
Version: 20130526
Author: Richard Ree <rree@fieldmuseum.org>
https://github.com/rhr/lagrange-python

Newick tree with interior nodes labeled:
(cervicapra:5.2538617776,((dorcas2:1.84388330986,dorcas1:1.84388330986)N3:1.69882886587,((gazella:1.18372405591,arabica:1.18372405591)N6:1.58697560088,(spekei:2.03583239885,(bennettii:1.14501379591,(subgutturosa:0.807459238639,(marica:0.484128184963,(cuvieri:0.195270325185,leptoceros:0.195270325185)N13:0.288857859778)N14:0.323331053675)N15:0.337554556974)N16:0.890818603332)N17:0.734867257944)N18:0.772012518941)N19:1.71114960187)N20:0.0;


Cladogram (branch lengths not to scale):
   ------------------------------------------------+ [India] cervicapra   
   :                                                                      
   :                          ---------------------+ [Africa] dorcas2     
N20+     -------------------N3+                                           
   :     :                    ---------------------+ [Africa] dorcas1     
   :     :                                                                
   ---N19+                       ------------------+ [NEast] gazella      
         :     ----------------N6+                                        
         :     :                 ------------------+ [NEast] arabica      
         ---N18+                                                          
               :     ------------------------------+ [Africa] spekei      
               ---N17+                                                    
                     :     ------------------------+ [India] bennettii    
                     ---N16+                                              
                           :     ------------------+ [CAsia] subgutturosa 
                           ---N15+                                        
                                 :     ------------+ [NEast] marica       
                                 ---N14+                                  
                                       :     ------+ [Africa] cuvieri     
                                       ---N13+                            
                                             ------+ [Africa] leptoceros  


Global ML at root node:
  -lnL = 25.14
  dispersal = 0.1786
  extinction = 0.1455

Ancestral range subdivision/inheritance scenarios ('splits') at
internal nodes.

* Split format: [left|right], where 'left' and 'right' are the ranges
  inherited by each descendant branch (on the printed tree, 'left' is
  the upper branch, and 'right' the lower branch).

* Only splits within 2 log-likelihood units of the maximum for each
  node are shown.  'Rel.Prob' is the relative probability (fraction of
  the global likelihood) of a split.

At node N20:
   split                  lnL     Rel.Prob
   [NEast|NEast]          -26.61  0.2298  
   [India|NEast]          -27.06  0.1472  
   [NEast|Africa+NEast]   -27.1   0.1413  
   [NEast+India|NEast]    -27.23  0.124   
   [NEast|Africa]         -27.55  0.08984 
   [CAsia|NEast]          -28.22  0.04635 
   [Africa|Africa]        -28.43  0.03734 
   [India|NEast+India]    -28.61  0.03111 
   [India|India]          -28.77  0.02652 
   [Africa+NEast|Africa]  -28.79  0.02601 
   [NEast+CAsia|NEast]    -28.91  0.02315 
   [Africa+NEast|NEast]   -29.65  0.01109 
   [Africa|Africa+NEast]  -29.77  0.009791
   [CAsia|NEast+CAsia]    -29.8   0.009489

At node N19:
   split                  lnL     Rel.Prob
   [Africa|Africa+NEast]  -26.4   0.2839  
   [Africa|NEast]         -26.54  0.2477  
   [NEast|NEast]          -26.89  0.1751  
   [Africa|Africa]        -27.16  0.1338  
   [Africa+NEast|NEast]   -27.58  0.08781 
   [Africa+NEast|Africa]  -29.15  0.0182  
   [NEast|Africa+NEast]   -29.3   0.0157  

At node N3:
   split                  lnL     Rel.Prob
   [Africa|Africa]        -25.32  0.8403  
   [Africa+NEast|Africa]  -27.85  0.06674 
   [Africa|Africa+NEast]  -27.85  0.06674 

At node N18:
   split                  lnL     Rel.Prob
   [NEast|NEast]          -25.9   0.4719  
   [NEast|Africa+NEast]   -26.37  0.2944  
   [NEast|Africa]         -27.99  0.05793 
   [Africa|Africa]        -28.19  0.04742 
   [Africa+NEast|NEast]   -28.59  0.03202 
   [Africa+NEast|Africa]  -28.89  0.02367 
   [Africa|Africa+NEast]  -28.94  0.02255 
   [NEast|NEast+India]    -29.37  0.01467 

At node N6:
   split                 lnL     Rel.Prob
   [NEast|NEast]         -25.28  0.8711  
   [Africa+NEast|NEast]  -28.56  0.03269 
   [NEast|Africa+NEast]  -28.56  0.03269 
   [NEast+India|NEast]   -29.55  0.01218 
   [NEast|NEast+India]   -29.55  0.01218 

At node N17:
   split                  lnL     Rel.Prob
   [Africa|NEast]         -26.03  0.4133  
   [NEast|NEast]          -26.48  0.2642  
   [Africa+NEast|NEast]   -27.23  0.1239  
   [Africa|Africa+NEast]  -27.81  0.06954 
   [Africa|Africa]        -28.15  0.04939 
   [NEast|NEast+India]    -28.34  0.04098 

At node N16:
   split                 lnL     Rel.Prob
   [India|NEast]         -26.04  0.4086  
   [NEast|NEast]         -26.66  0.2192  
   [NEast+India|NEast]   -27.73  0.0755  
   [CAsia|NEast+CAsia]   -27.78  0.07167 
   [NEast|Africa+NEast]  -27.79  0.07087 
   [NEast|NEast+CAsia]   -27.84  0.06732 
   [India|NEast+India]   -28.16  0.04905 

At node N15:
   split                 lnL     Rel.Prob
   [CAsia|NEast]         -25.88  0.479   
   [NEast|NEast]         -26.42  0.2784  
   [NEast|Africa+NEast]  -27.3   0.1158  
   [NEast+CAsia|NEast]   -27.94  0.06079 
   [India|NEast]         -28.47  0.03585 

At node N14:
   split                  lnL     Rel.Prob
   [NEast|Africa]         -25.38  0.79    
   [NEast|NEast]          -27.41  0.1036  
   [Africa+NEast|Africa]  -27.94  0.0609  

At node N13:
   split            lnL     Rel.Prob
   [Africa|Africa]  -25.19  0.9589  
