# Supplementary material for: Data on phylogenetic analyses of gazelles (genus Gazella) based on mitochondrial and nuclear intron markers
Source: Data Brief. 2016 Mar 2;7:551–7. doi: 10.1016/j.dib.2016.02.062 (PMC4802422; doi:10.1016/j.dib.2016.02.062)
Supplement: Supplementary file 13 — Supplementary material [file mmc13.zip]

Archive with 1 entries (1 files):
- Lerp_et_al_Gazella_EPS15L1_alignment.nexus
