# Supplementary material for: Data on phylogenetic analyses of gazelles (genus Gazella) based on mitochondrial and nuclear intron markers
Source: Data Brief. 2016 Mar 2;7:551–7. doi: 10.1016/j.dib.2016.02.062 (PMC4802422; doi:10.1016/j.dib.2016.02.062)
Supplement: Supplementary file 13 — Supplementary material [file mmc13.zip › Lerp_et_al_Gazella_EPS15L1_alignment.nexus]

#NEXUS
[ Title Lerp_GazPhyl_EPS_alignment]
begin data;
       dimensions ntax=48 nchar=421;
       format missing=? gap=- matchchar=. datatype=nucleotide;
       matrix

GH1_G_gazella           ????????????????????TCCGCAGATGGCCCGTAAAGGCATCGACCCCCCTC-AGTCCTCTCGCCGGACATGGTGCCACCCTCAGAGAGAGGCACTCCCATCCCGGTGAGTAGCTGCAGCTCCTTTCACTCCCGGTCGCTCCCCTAGTGTTCGCGGCACTCCCCTCAGCCCGCCACCAGGTGGCGCCGGCAGCCCACCGAGCAGGCGGGTGCAGGCGGTCTGCCCAGCCTTTGCCAGGGGCC-CCGCGGGGTGTGTCTGGACTGCCTAGATGGTTTCCAGGTTGGGGGCTGGAGATGAATGATTTTACACCTCATTCCAAGACCTGTCGCCCCTGCTGTCTTATGAGGTCAACTTGCTGGTTTGTAATTYTATGTCTGAATTTGGTTCCAGGATAGTTCAAGCACTCTGAWMWSGGGG
TAUM11861_G_gazella     ?CGTTAGCTATGTATTTCATTCAGCAGAAGGTCAGTAAAGGCATCGACCCCCCTCAAGTCCTCTCGCCGGACATGGTGCCACCCTCAGAGAGAGGCACTCCCATCCCGGTGAGTAGCTGCAGCTCCTTTCACTCCCGGTCGCTCCCCTAGTGTTCGCGGCACTCCCCTCAGCCCGCCACCAGGTGGCGCCGGCAGCCCACCGAGCAGGCGGGTGCAGGCGGTCTGCCCAGCCTTTGCCAGGGGCC-CCGCGGGGTGTGTCTGGACTGCCTAGATGGTTTCCAGGTTGGGGGCTGGAGATGAATGATTTTACACCTCATTCCAAGACCTGTCGCCCCTGCTGTCTTATGAGGTCAACTTGCTGGTTTGTAATTCTATGTCTGAATTTGGTTCCAGGATA???????????????????????
TAUM12479_G_gazella     ?CGTTAGCTATGTATTTCATTCAGCAGAAGGTCAGTAAAGGCATCGACCCCCCTCAAGTCCTCTCGCCGGACATGGTGCCACCCTCAGAGAGAGGCACTCCCATCCCGGTGAGTAGCTGCAGCTCCTTTCACTCCCGGTCGCTCCCCTAGTGTTCGCGGCACTCCCCTCAGCCCGCCACCAGGTGGCGCCGGCAGCCCACCGAGCAGGCGGGTGCAGGCGGTCTGCCCAGCCTTTGCCAGGGGCC-CCGCGGGGTGTGTCTGGACTGCCTAGATGGTTTCCAGGTTGGGGGCTGGAGATGAATGATTTTACACCTCATTCCAAGACCTGTCGCCCCTGCTGTCTTATGAGGTCAACTTGCTGGTTTGTAATTCTATGTCTGAATTTGGTTCCAGGATA???????????????????????
TAUM10170_G_arabica     ?CGTTAGCTATGTATTTCATTCAGCAGAAGGTCAGTAAAGGCATCGACCCCCCTCAAGTCCTCTCGCCGGACATGGTGCCACCCTCAGAGAGAGGCACTCCCATCCCGGTGAGTAGCTGCAGCTCCCTTCACTCCCGGTCGCTCCCCTAGTGTTCGCGGCACTCCCCTCAGCCCGCCACCAGGTGGCGCCGGCAGCCCACCGAGCAGGCGGGTGCAGGCGGTCTGCCCAGCCTTTGCCAGGGGCC-CCGCGGGGTGTGTCTGGACTGCCTAGATGGTTTCCAGGTTGGGGGCTGGAGATGAATGATTTTACACCTCATTCCAAGACCTGTCGCCCCTGCTGTCTTATGAGGTCAACTTGCTGGTTTGTAATTCTATGTCTGAATTTGGTTCCAGGATA???????????????????????
TAUM11048_G_arabica     ?CGTTAGCTATGTATTTCATTCAGCAGAAGGTCAGTAAAGGCATCGACCCCCCTCAAGTCCTCTCGCCGGACATGGTGCCACCCTCAGAGAGAGGCACTCCCATCCCGGTGAGTAGCTGCAGCTCCCTTCACTCCCGGTCGCTCCCCTAGTGTTCGCGGCACTCCCCTCAGCCCGCCACCAGGTGGCGCCGGCAGCCCACCGAGCAGGCGGGTGCAGGCGGTCTGCCCAGCCTTTGCCAGGGGCC-CCGCGGGGTGTGTCTGGACTGCCTAGATGGTTTCCAGGTTGGGGGCTGGAGATGAATGATTTTACACCTCATTCCAAGACCTGTCGCCCCTGCTGTCTTATGAGGTCAACTTGCTGGTTTGTAATTCTATGTCTGAATTTGGTTCCAGGATA???????????????????????
GGF41_G_arabica         ?CGTTAGCTATGTATTTCATTCAGCAGAAGGTCAGTAAAGGCATCGACCCCCCTCAAGTCCTCTCGCCGGACATGGTGCCACCCTCAGAGAGAGGCACTCCCATCCCGGTGAGTAGCTGCAGCTCCCTTCACTCCCGGTCGCTCCCCTAGTGTTCGCGGCACTCCCCTCAGCCCGCCACCAGGTGGCGCCGGCAGCCCACCGAGCAGGCGGGTGCAGGCGGTCTGCCCAGCCTTTGCCAGGGCCC-CCGCGGGGTGTGTCTGGACTGCCTAGATGGTTTCCAGGTTGGGGGCTGGAGATGAATGATTTTACACCTCATTCCAAGACCTGTCGCCCCTGCTGTCTTATGAGGTCAACTTGCTGGTTTGTAATTCTATGTCTGAATTTGGTTCCAGGATA???????????????????????
OmanI_G_arabica         ?CGTTAGCTATGTATTTCATTCAGCAGAAGGTCAGTAAAGGCATCGACCCCCCTCAAGTCCTCTCGCCGGACATGGTGCCACCCTCAGAGAGAGGCACTCCCATCCCGGTGAGTAGCTGCAGCTCCCTTCACTCCCGGTCGCTCCCCTAGTGTTCGCGGCACTCCCCTCAGCCCGCCACCAGGTGGCGCCGGCAGCCCACCGAGCAGGCGGGTGCAGGCGGTCTGCCCAGCCTTTGCCAGGGGCC-CCGCGGGGTGTGTCTGGACTGCCTAGATGGTTTCCAGGTTGGGGGCTGGAGATGAATGATTTTACACCTCATTCCAAGACCTGTCGCCCCTGCTGTCTTATGAGGTCAACTTGCTGGTTTGTAATTCTATGTCTGAATTTGGTTCCAGGATA???????????????????????
3455_G_arabica          GCGTTAGCTATGTATTTCATTCAGCAGAAGGTCAGTAAAGGCATCGACCCCCCTCAAGTCCTCTCGCCGGACATGGTGCCACCCTCAGAGAGAGGCACTCCCATCCCGGTGAGTAGCTGCAGCTCCCTTCACTCCCGGTCGCTCCCCTAGTGTTCGCGGCACTCCCCTCAGCCCGCCACCAGGTGGCGCCGGCAGCCCACCGAGCAGGCGGGTGCAGGCGGTCTGCCCAGCCTTTGCCA-GGGGCCCCGCGGGGTGTGTCTGGACTGCCTAGATGGTTTCCAGGTTGGGGGCTGGAGATGAATGATTTTACACCTCATTCCAAGACCTGTCGCCCCTGCTGTCTTATGAGGTCAACTTGCTGGTTTGTAATTCTATGTCTGAATTTGGTTCCAGGATAGTTCAAGCACTCTTG????????
182_G_arabica           ?????????????????????????????????????????????????????????????????????????????????????????????????????????????????????????????????????????????????????????????????????????????????????????????????????????????????????????????????????????????????????????????????????????????????????????????????????????????????????????????????????????????????????????????????????????????????????????????????????????????????????????????????????
3463_G_spekei           ?CGTTAGCTATGTATTTCATTCAGCAGAAGGTCAGTAAAGGCATCGACCCCCCTCAAGTCCTCTCGCCGGACATGGTGCCACCCTCAGAGAGAGGCACTCCCATCCCGGTGAGTAGCTGCAGCTCCCTTCACTCCCGGTCGCTCCCCTAGTGTTCGCGGCACTCCCCTCAGCCCGCCACCAGGTGGCGCCGGCAGCCCACCGAGCAGGCGGGTGCAGGCGGTCTGCCCAGCCTTTGCCAGGGGCCCCCGCGGGGTGTGTCTGGACTGCCTAGATGGTTTCCAGGTTGGGGGCTGGAGATGAATGATTTTACACCTCATTCCAAGACCTGTCGCCCCTGCTGTCTTATGAGGTCAACTTGCTGGTT????????????????????????????????????????????????????????
3466_G_spekei           ?CGTTAGCTATGTATTTCATTCAGCAGAAGGTCAGTAAAGGCATCGACCCCCCTCAAGTCCTCTCGCCGGACATGGTGCCACCCTCAGAGAGAGGCACTCCCATCCCGGTGAGTAGCTGCAGCTCCCTTCACTCCCGGTCGCTCCCCTAGTGTTCGCGGCACTCCCCTCAGCCCGCCACCAGGTGGCGCCGGCAGCCCACCGAGCAGGCGGGTGCAGGCGGTCTGCCCAGCCTTTGCCAGGGGCCCCCGCGGGGTGTGTCTGGACTGCCTAGATGGTTTCCAGGTTGGGGGCTGGAGATGAATGATTTTACACCTCATTCCAAGACCTGTCGCCCCTGCTGTCTTATGAGGTCAACTTGCTGGTTTGTAATTCTATGTCTGAATTTGGTTCCAGGATA???????????????????????
3467_G_spekei           ?CGTTAGCTATGTATTTCATTCAGCAGAAGGTCAGTAAAGGCATCGACCCCCCTCAAGTCCTCTCGCCGGACATGGTGCCACCCTCAGAGAGAGGCACTCCCATCCCGGTGAGTAGCTGCAGCTCCCTTCACTCCCGGTCGCTCCCCTAGTGTTCGCGGCACTCCCCTCAGCCCGCCACCAGGTGGCGCCGGCAGCCCACCGAGCAGGCGGGTGCAGGCGGTCTGCCCAGCCTTTGCCAGGGGCCCCCGCGGGGTGTGTCTGGACTGCCTAGATGGTTTCCAGGTTGGGGGCTGGAGATGAATGATTTTACACCTCATTCCAAGACCTGTCGCCCCTGCTGTCTTATGAGGTCAACTTGCTGGTTTGTAATTCTATGTCTGAATTTGGTTCCAGGATA???????????????????????
3469_G_spekei           ?CGTTAGCTATGTATTTCATTCAGCAGAAGGTCAGTAAAGGCATCGACCCCCCTCAAGTCCTCTCGCCGGACATGGTGCCACCCTCAGAGAGAGGCACTCCCATCCCGGTGAGTAGCTGCAGCTCCCTTCACTCCCGGTCGCTCCCCTAGTGTTCGCGGCACTCCCCTCAGCCCGCCACCAGGTGGCGCCGGCAGCCCACCGAGCAGGCGGGTGCAGGCGGTCTGCCCAGCCTTTGCCAGGGGCCCCCGCGGGGTGTGTCTGGACTGCCTAGATGGTTTCCAGGTTGGGGGCTGGAGATGAATGATTTTACACCTCATTCCAAGACCTGTCGCCCCTGCTGTCTTATGAGGTCAACTTGCTGGTTTGTAATTCTATGTCTGAATTTGGTTCCAGGATA???????????????????????
Chad19_G_dorcas         ?CGTTAGCTATGTATTTCATTCAGCAGAAGGTCAGTAAAGGCATCGACCCCCCTCAAGTCCTCTCGCCGGACATGGTGCCACCCTCAGAGAGAGGCACTCCCATCCCGGTGAGTAGCTGCAGCTCCCTTCACTCCCGGTCGCTCCCCTAGTGTTCGCGGCACTCCCCTCAGCCCGCCACCAGGTGGCGCCGGCAGCCCACCGAGCAGGCGGGTGCAGGCGGTCTGCCCAGCCTTTGCCAGGGGCC-CCGCGGGGTGTGTCTGGACTGCCTAGATGGTTTCCAGGTTGGGGGCTGGAGATGAATGATTTTACACCTCATTCCAAGACCTGTCGCCCCTGCTGTCTTATGAGGTCAACTTGCTGGTTTGTAATTCTATGTCTGAATTTGGTTCCAGGATA???????????????????????
Chad7_G_dorcas          ???????????????????????????????????????????????????CCTC-AGTCCTCTCGCCGGACATGGTGCCACCCTCAGAGAGAGGCACTCCCATCCCGGTGAGTAGCTGCAGCTCCCTTCACTCCCGGTCGCTCCCCTAGTGTTCGCGGCACTCCCCTCAGCCCGCCACCAGGTGGCGCCGGCAGCCCACCGAGCAGGCGGGTGCAGGCGGTCTGCCCAGCCTTTGCCAGGGGCC-CCGCGGGGTGTGTCTGGACTGCCTAGATGGTTTCCAGGTTGGGGGCTGGAGATGAATGATTTTACACCTCATTCCAAGACCTGTCGCCCCTGCTGTCTTATGAGGTCAACTTGCTGGTT-GTA????????????????????????????????????????????????????
2866_G_dorcas           ?CGTTAGCTATGTATTTCATTCAGCAGAAGGTCAGTAAAGGCATCGACCCCCCTCAAGTCCTCTCGCCGGACATGGTGCCACCCTCAGAGAGAGGCACTCCCATCCCGGTGAGTAGCTGCAGCTCCCTTCACTCCCGGTCGCTCCCCTAGTGTTCGCGGCACTCCCCTCAGCCCGCCACCAGGTGGCGCCGGCAGCCCACCGAGCAGGCGGGTGCAGGCGGTCTGCCCAGCCTTTGCCAGGGGCC-CCGCGGGGTGTGTCTGGACTGCCTAGATGGTTTCCAGGTTGGGGGCTGGAGATGAATGATTTTACACCTCATTCCAAGACCTGTCGCCCCTGCTGTCTTATGAGGTCAACTTGCTGGTTTGTAATTCTATGTCTGAATTTGGTTCCAGGATA???????????????????????
3564_G_dorcas           ?CGTTAGCTATGTATTTCATTCAGCAGAAGGTCAGTAAAGGCATCGACCCCCCTCAAGTCCTCTCACCGGACATGGTGCCACCCTCAGAGAGAGGCACTCCCATCCCGGTGAGTAGCTGCAGCTCCCTTCACTCCCGGTCGCTCCCCTAGTGTTCGCGGCACTCCCCTCAGCCCGCCACCAGGTGGCGCCGGCAGCCCACCGAGCAGGCGGGTGCAGGCGGTCTGCCCAGCCTTTGCCAGGGGCC-CCGCGGGGTGTGTCTGGACTGCCTAGATGGTTTCCAGGTTGGGGGCTGGAGATGAATGATTTTACACCTCATTCCAAGACCTGTCGCCCCTGCTGTCTTATGAGGTCAACTTGCTGGTT????????????????????????????????????????????????????????
AWWP9159_G_dorcas       ?CGTTAGCTATGTATTTCATTCAGCAGAAGGTCAGTAAAGGCATCGACCCCCCTCAAGTCCTCTCRCCGGACATGGTGCCACCCTCAGAGAGAGGCACTCCCATCCCGGTGAGTAGCTGCAGCTCCCTTCACTCCCGGTCGCTCCCCTAGTGTTCGCGGCACTCCCCTCAGCCCGCCACCAGGTGGCGCCGGCAGCCCACCGAGCAGGCGGGTGCAGGCGGTCTGCCCAGCCTTTGCCAGGGGCC-CCGCGGGGTGTGTCTGGACTGCCTAGATGGTTTCCAGGTTGGGGGCTGGAGATGAATGATTTTACACCTCATTCCAAGACCTGTCGCCCCTGCTGTCTTATGAGGTCAACTTGCTGGTTTGTAATTCTATGTCTGAATTTGGTTCCAGGATA???????????????????????
PCGD59_G_dorcas         ??????????????????????????????????????????ATCGAC-CCCCTC-AGTCCTCTCGCCGGACATGGTGCCACCCTCAGAGAGAGGCACTCCCATCCCGGTGAGTAGCTGCAGCTCCCTTCACTCCCGGTCGCTCCCCTAGTGTTCGCGGCACTCCCCTCAGCCCGCCACCAGGTGGCGCCGGCAGCCCACCGAGCAGGCGGGTGCAGGCGGTCTGCCCAGCCTTTGCCAGGGGCC-CCGCGGGGTGTGTCTGGACTGCCTAGATGGTTTCCAGGTTGGGGGCTGGAGATGAATGATTTTACACCTCATTCCAAGACCTGTCGCCCCTGCTGTCTTATGAGGTCAACTTGCTGGTTTGTA????????????????????????????????????????????????????
PCGD1_G_dorcas          ?????????????????????????????????AGTAAAGGCATCGACCCCCCTC-AGTCCTCTCGCCGGACATGGTGCCACCCTCAGAGAGAGGCACTCCCATCCCGGTGAGTAGCTGCAGCTCCCTTCACTCCCGGTCGCTCCCCTAGTGTTCGCGGCACTCCCCTCAGCCCGCCACCAGGTGGCGCCGGCAGCCCACCGAGCAGGCGGGTGCAGGCGGTCTGCCCAGCCTTTGCCAGGGGCC-CCGCGGGGTGTGTCTGGACTGCCTAGATGGTTTCCAGGTTGGGGGCTGGAGATGAATGATTTTACACCTCATTCCAAGACCTGTCGCCCCTGCTGTCTTATGAGGTCAACT-GCTGGTT????????????????????????????????????????????????????????
3261_G_dorcas           ???????????????????????????????????????????????????????????CCTCTCGCCGGACATGGTGCCACCCTCAGAGAGAGGCACTCCCATCCCGGTGAGTAGCTGCAGCTCCCTTCACTCCCGGTCGCTCCCCTAGTGTTCGCGGCACTCCCCTCAGCCCGCCACCAGGTGGCGCCGGCAGCCCACCGAGCAGGCGGGTGCAGGCGGTCTGCCCAGCCTTTGCCAGGGGCC-CCGCGGGGTGTGTCTGGACTGCCTAGATGGTTTCCAGGTTGGGGGCTGGAGATGAATGATTTTACACCTCATTCCAAGACCTGTCGCCCCTGCTGTCTTATGAGGTCAACTTGCTGGTT-GT?????????????????????????????????????????????????????
Mongo_G_subgutturosa    ?CGTTAGCTATGTATTTCATTCAGCAGAAGGTCAGTAAAGGCATCGACCCCCCTCAAGTCCTCTCGCCGGACATGGTGCCACCCTCAGAGAGAGGCACTCCCATCCCGGTGAGTAGCTGCAGCTCCCTTCACTCCCGGTCGCTCCCCTAGTGTTCGCGGCACTCCCCTCAGCCCGCCACCAGGTGGCGCTGGCAGCCCACCGAGCAGGCGGGTGCAGGCGGTCTGCCCAGCCTTTGCCAGGGGCC-CCGCGGGGTGTGTCTGGACTGCCTAGATGGTTTCCAGGTTGGGGGCTGGAGATGAATGATTTTACACCTCATTCCAAGACCTGTCGCCCCTGCTGTCTTATGAGGTCAACTTGCTGTTTTGTAATTCTATGTCTGAATTTGGTTCCAGGATA???????????????????????
AWWP9053_G_subgutturosa ?CGTTAGCTATGTATTTCATTCAGCAGAAGGTCAGTAAAGGCATCGACCCCCCTCAAGTCCTCTCGCCGGACATGGTGCCACCCTCAGAGAGAGGCACTCCCATCCCGGTGAGTAGCTGCAGCTCCCTTCACTCCCGGTCGCTCCCCTAGTGTTCGCGGCACTCCCCTCAGCCCGCCACCAGGTGGCGCTGGCAGCCCACCGAGCAGGCGGGTGCAGGCGGTCTGCCCAGCCTTTGCCAGGGGCC-CCGCGGGGTGTGTCTGGACTGCCTAGATGGTTTCCAGGTTGGGGGCTGGAGATGAATGATTTTACACCTCATTCCAAGACCTGTCGCCCCTGCTGTCTTATGAGGTCAACT-GCTGGTTTGTA????????????????????????????????????????????????????
583_G_bennettii         ?CGTTAGCTATGTATTTCATTCAGCAGAAGGTCAGTAAAGGCATCGACCCCCCTCAAGTCCTCTCGCCGGACATGGTGCCACCCTCAGAGAGAGGCACTCCCATCCCGGTGAGTAGCTGCAGCTCCCTTCACTCCCGGTCGCTCCCCTAGTGTTCGCGGCACTCCCCTCAGCCCGCCACCAGGTGGCGCTGGCAGCCCACCGAGCAGGCGGGTGCAGGCGGTCTGCCCAGCCTTTGCCAGGGGCC-CCGCGGGGTGTGTCTGGACTGCCTAGATGGTTTCCAGGTTGGGGGCTGGAGATGAATGATTTTACACCTCATTCCAAGACCTGTCGCCCCTGCTGTCTTATGAGGTCAACTTGCTGGTTTGTAATTCTATGTCTGAATTTGGTTCCAGGATA???????????????????????
7_G_bennettii           ?CGTTAGCTATGTATTTCATTCAGCAGAAGGTCAGTAAAGGCATCGACCCCCCTCAAGTCCTCTCGCCGGACATGGTGCCACCCTCAGAGAGAGGCACTCCCATCCCGGTGAGTAGCTGCAGCTCCCTTCACTCCCGGTCGCTCCCCTAGTGTTCGCGGCACTCCCCTCAGCCCGCCACCAGGTGGCGCTGGCAGCCCACCGAGCAGGCGGGTGCAGGCCGTCTGCCCAGCCTTTGCCAGGGGCC-CCGCGGGGTGTGTCTGGACTGCCTAGATGGTTTCCAGGTTGGGGGCTGGAGATGAATGATTTTACACCTCATTCCAAGACCTGTCGCCCCTGCTGTCTTATGAGGTCAACTTGCTGGTTTGTAATTCTATGTCTGAATTTGGTTCCAGGATA???????????????????????
9_G_bennettii           ?CGTTAGCTATGTATTTCATTCAGCAGAAGGTCAGTAAAGGCATCGACCCCCCTCAAGTCCTCTCGCCGGACATGGTGCCACCCTCAGAGAGAGGCACTCCCATCCCGGTGAGTAGCTGCAGCTCCCTTCACTCCCGGTCGCTCCCCTAGTGTTCGCGGCACTCCCCTCAGCCCGCCACCAGGTGGCGCTGGCAGCCCACCGAGCAGGCGGGTGCAGGCCGTCTGCCCAGCCTTTGCCAGGGGCC-CCGCGGGGTGTGTCTGGACTGCCTAGATGGTTTCCAGGTTGGGGGCTGGAGATGAATGATTTTACACCTCATTCCAAGACCTGTCGCCCCTGCTGTCTTATGAGGTCAACTTGCTGGTTTGTAATTCTATGTCTGAATTTGGTTCCAGGATA???????????????????????
6_G_bennettii           ??????????????????????????????????????????????????????????????????CCGGACATGGTGCCACCCTCAGAGAGAGGCACTCCCATCCCGGTGAGTAGCTGCAGCTCCCTTCACTCCCGGTCGCTCCCCTAGTGTTCGCGGCACTCCCCTCAGCCCGCCACCAGGTGGCGCTGGCAGCCCACCGAGCAGGCGGGTGCAGGCGGTCTGCCCAGCCTTTGCCAGGGGCC-CCGCGGGGTGTGTCTGGACTGCCTAGATGGTTTCCAGGTTGGGGGCTGGAGATGAATGATTTTACACCTCATTCCAAGACCTGTCGCCCCTGCTGTCTTATGAGGTCAACT-GCTGGTT-GTA????????????????????????????????????????????????????
10_G_bennettii          ?????????????????????????????????????????????????????????????????????????????????????????????????????????????????????????????????????????????????????????????????????????????????????????????????????????????????????????????????????????????????????????????????????????????????????????????????????????????????????????????????????????????????????????????????????????????????????????????????????????????????????????????????????
2887_G_cuvieri          ?CGTTAGCTATGTATTTCATTCAGCAGAAGGTCAGTAAAGGCATCGACCCCCCTCAAGTCCTCTCGCCGGACATGGTGCCACCCTCAGAGAGAGGCACTCCCATCCCGGTGAGTAGCTGCAGCTCCCTTCACYCCCGGTCGCTCCCCTAGTGTTCGCGGCACTCCCCTCAGCCCGCCACCAGGTGGCGCTGGCAGCCCACCGAGCAGGCGGGTGCAGGCGGTCTGCCCAGCCTTTGCCAGGGGCC-CCGCGGGGTGTGTCTGGACTGCCTAGATGGTTTCCAGGTTGGGGGCTGGAGATGAATGATTTTACACCTCATTCCAAGACCTGTCGCCCCTGCTGTCTTATGAGGTCAACTTGCTGGTTTGTAATTCTATGTCTGAATTTGGTTCCAGGATA???????????????????????
2885_G_cuvieri          ?CGTTAGCTATGTATTTCATTCAGCAGAAGGTCAGTAAAGGCATCGACCCCCCTCAAGTCCTCTCGCCGGACATGGTGCCACCCTCAGAGAGAGGCACTCCCATCCCGGTGAGTAGCTGCAGCTCCCTTCACCCCCGGTCGCTCCCCTAGTGTTCGCGGCACTCCCCTCAGCCCGCCACCAGGTGGCGCTGGCAGCCCACCGAGCAGGCGGGTGCAGGCGGTCTGCCCAGCCTTTGCCAGGGGCC-CCGCGGGGTGTGTCTGGACTGCCTAGATGGTTTCCAGGTTGGGGGCTGGAGATGAATGATTTTACACCTCATTCCAAGACCTGTCGCCCCTGCTGTCTTATGAGGTCAACTTGCTGGTTTGTAATTCTATGTCTGAATTTGGTTCCAGGATA???????????????????????
781_G_leptoceros        ?CGTTAGCTATGTATTTCATTCAGCAGAAGGTCAGTAAAGGCATCGACCCCCCTCAAGTCCTCTCGCCGGACATGGTGCCACCCTCAGAGAGAGGCACTCCCATCCCGGTGAGTAGCTGCAGCTCCCTTCACTCCCGGTCGCTCCCCTAGTGTTCGCGGCACTCCCCTCAGCCCGCCACCAGGTGGCGCTGGCAGCCCACCGAGCAGGCGGGTGCAGGCGGTCTGCCCAGCCTTTGCCAGGGGCC-CCGCGGGGTGTGTCTGGACTGCCTAGATGGTTTCCAGGTTGGGGGCTGGAGATGAATGATTTTACACCTCATTCCAAGACCTGTCGCCCCTGCTGTCTTATGAGGTCAACTTGCTGGTTTGTAATTCTATGTCTGAATTTGGTTCCAGGATA???????????????????????
782_G_leptoceros        GCGTTAGCTATGTATTTCATTCAGCAGAAGGTCAGTAAAGGCATCGACCCCCCTCAAGTCCTCTCGCCGGACATGGTGCCACCCTCAGAGAGAGGCACTCCCATCCCGGTGAGTAGCTGCAGCTCCCTTCACTCCCGGTCGCTCCCCTAGTGTTCGCGGCACTCCCCTCAGCCCGCCACCAGGTGGCGCTGGCAGCCCACCGAGCAGGCGGGTGCAGGCGGTCTGCCCAGCCTTTGCCAGGGGC-CCCGCGGGGTGTGTCTGGACTGCCTAGATGGTTTCCAGGTTGGGGGCTGGAGATGAATGATTTTACACCTCATTCCAAGACCTGTCGCCCCTGCTGTCTTATGAGGTCAACTTGCTGGTTTGTAATTCTATGTCTGAATTTGGTTCCAGGATAKTTCAAGCACTCTTGGATCGGGG
75_G_marica             ?????????????????????????????????????????????????????????????????????????????????????????????????????????????????????????????????????????????????????????????????????????????????????????????????????????????????????????????????????????????????????????????????????????????????????????????????????????????????????????????????????????????????????????????????????????????????????????????????????????????????????????????????????
90_G_marica             ?CGTTAGCTATGTATTTCATTCAGCAGAAGGTCAGTAAAGGCATCGACCCCCCTCAAGTCCTCTCGCCGGACATGGTGCCACCCTCAGAGAGAGGCACTCCCATCCCGGTGAGTAGCTGCAGCTCCCTTCACTCCCGGTCGCTCCCCTAGTGTTCGCGGCACTCCCCTCAGCCCGCCACCAGGTGGCGCTGGCAGCCCACCGAGCAGGCGGGTGCAGGCGGTCTGCCCAGCCTTTGCCAGGGGCC-CCGCGGGGTGTGTCTGGACTGCCTAGATGGTTTCCAGGTTGGGGGCTGGAGATGAATGATTTTACACCTCATTCCAAGACCTGTCGCCCCTGCTGTCTTATGAGGTCAACTTGCTGGTTTGTAATTCTATGTCTGAATTTGGTTCCAGGATA???????????????????????
271_G_marica            ???????????????????????????????????????????????CCCCCCTCAAGTCCTCTCGCCGGACATGGTGCCACCCTCAGAGAGAGGCACTCCCATCCCGGTGAGTAGCTGCAGCTCCCTTCACTCCCGGTCGCTCCCCTAGTGTTCGCGGCACTCCCCTCAGCCCGCCACCAGGTGGCGCTGGCAGCCCACCGAGCAGGCGGGTGCAGGCGGTCTGCCCAGCCTTTGCCA-GGGSC-C-GCGGGGTGTGTCTGGACTGCCTAGATGGTTTCCAGGTTGGGGGCTGGAGATGAATGATTTTACACCTCATTCCAAGACCTGTCGCCCCTGCTGTCTTATGAGGTCAACTTGCTGGTTTGTA????????????????????????????????????????????????????
7895_E_rufifrons        ?CGTTAGCTATGTATTTCATTCAGCAGAAGGTCAGTAAAGGCATCGACCCCCCTCAAGTCCTCTCGCCGGACATGGTGCCACCCTCAGAGAGGGSCACTCCCATCCCGGTGAGTAGCTGCAGCTCCCTTCACTCCTGGTCGCTCCCCTAGTGTTCGCGGCACTCCCCTCAGCCCGCCACCAGGTGGCGCTGGCAGCCCACCGAGCAGGCGGGTGCAGGCGGTCTGCCCAGCCTTTGCCAGGGGCC-CCGCGGGGTGTGTCTGGACTGCCTAGATGGTTTCCAGGTTGGGGGCTGGAGATGAATGATTTTACACCTCATTCCAAGACCTGTCGCCCCTGCTGTCTTATGAGGTCAACTTGCTGGTTTGTAATTCTATGTCTGAATTTGGTTCCAGGATA???????????????????????
9055_E_rufifrons        ?CGTTAGCTATGTATTTCATTCAGCAGAAGGTCAGTAAAGGCATCGACCCCCCTCAAGTCCTCTCGCCGGACATGGTGCCACCCTCAGAGAGGGCCACTCCCATCCCGGTGAGTAGCTGCAGCTCCCTTCACTCCTGGTCGCTCCCCTAGTGTTCGCGGCACTCCCCTCAGCCCGCCACCAGGTGGCGCTGGCAGCCCACCGAGCAGGCGGGTGCAGGCGGTCTGCCCAGCCTTTGCCAGGGGCC-CCGCGGGGTGTGTCTGGACTGCCTAGATGGTTTCCAGGTTGGGGGCTGGAGATGAATGATTTTACACCTCATTCCAAGACCTGTCGCCCCTGCTGTCTTATGAGGTCAACTTGCTGGTTTGTAATTCTATGTCTGAATTTGGTTCCAGGATA???????????????????????
8397_E_rufifrons        ?CGTTAGCTATGTATTTCATTCAGCAGAAGGTCAGTAAAGGCATCGACCCCCCTCAAGTCCTCTCGCCGGACATGGTGCCACCCTCAGAGAGGGGCACTCCCATCCCGGTGAGTAGCTGCAGCTCCCTTCACTCCTGGTCGCTCCCCTAGTGTTCGCGGCACTCCCCTCAGCCCGCCACCAGGTGGCGCTGGCAGCCCACCGAGCAGGCGGGTGCAGGCGGTCTGCCCAGCCTTTGCCAGGGGCC-CCGCGGGGTGTGTCTGGACTGCCTAGATGGTTTCCAGGTTGGGGGCTGGAGATGAATGATTTTACACCTCATTCCAAGACCTGTCGCCCCTGCTGTCTTATGAGGTCAACTTGCTGGTTTGTAATTCTATGTCTGAATTTGGTTCCAGGATA???????????????????????
7238_E_rufifrons        ?CGTTAGCTATGTATTTCATTCAGCAGAAGGTCAGTAAAGGCATCGACCCCCCTCAAGTCCTCTCGCCGGACATGGTGCCACCCTCAGAGAGGGCCACTCCCATCCCGGTGAGTAGCTGCAGCTCCCTTCACTCCTGGTCGCTCCCCTAGTGTTCGCGGCACTCCCCTCAGCCCGCCACCAGGTGGCGCTGGCAGCCCACCGAGCAGGCGGGTGCAGGCGGTCTGCCCAGCCTTTGCCAGGGGCC-CCGCGGGGTGTGTCTGGACTGCCTAGATGGTTTCCAGGTTGGGGGCTGGAGATGAATGATTTTACACCTCATTCCAAGACCTGTCGCCCCTGCTGTCTTATGAGGTCAACTTGCTGGTTTGTAATTCTATGTCTGAATTTGGTTCCAGGATA???????????????????????
OZ1_A_cervicapra        ?CGTTAGCTATGTATTTCATTCAGCAGAAGGTCAGTAAAGGCATCGACCCCCCTCAAGTCCTCTCGCCGGACATGGTGCCACCCTCAGAGAGAGGCACTCCCATCCCGGTGAGTAGCTGCAGCTCCCTTCACTCCCRGTCGCTCCCCTAGTGTTCGCGGCACTCCCCTCAGYCCGCCACCAGGTGGCGCCAGCAGCCCACCGAGCAGGCGGGTGCAGGCGGTCTGCCCAGCCTTTGCCAGGGGCC-CCGCRGGGTGTGTCTGGACTGCCTAGATGGTTTCCAGGTTGGGGGCTGGAGATGAATGATTTTACACCTCATTCCAAGACCTGTCGCCCCTGCTGTCTTATGAGGTCAACTTGCTGGTTTGTAATTCTATGTCTGAATTTGGTTCCAGGATA???????????????????????
OZ2_A_cervicapra        ?CGTTAGCTATGTATTTCATTCAGCAGAAGGTCAGTAAAGGCATCGACCCCCCTCAAGTCCTCTCGCCGGACATGGTGCCACCCTCAGAGAGAGGCACTCCCATCCCGGTGAGTAGCTGCAGCTCCCTTCACTCCCAGTCGCTCCCCTAGTGTTCGCGGCACTCCCCTCAGCCCGCCACCAGGTGGCGCCAGCAGCCCACCGAGCAGGCGGGTGCAGGCGGTCTGCCCAGCCTTTGCCAGGGGCC-CCGCAGGGTGTGTCTGGACTGCCTAGATGGTTTCCAGGTTGGGGGCTGGAGATGAATGATTTTACACCTCATTCCAAGACCTGTCGCCCCTGCTGTCTTATGAGGTCAACTTGCTGGTTTGTAATTCTATGTCTGAATTTGGTTCCAGGATA???????????????????????
OZ3_A_cervicapra        ?CGTTAGCTATGTATTTCATTCAGCAGAAGGTCAGTAAAGGCATCGACCCCCCTCAAGTCCTCTCGCCGGACATGGTGCCACCCTCAGAGAGAGGCACTCCCATCCCGGTGAGTAGCTGCAGCTCCCTTCACTCCCGGTCGCTCCCCTAGTGTTCGCGGCACTCCCCTCAGYCCGCCACCAGGTGGCGCCAGCAGCCCACCGAGCAGGCGGGTGCAGGCGGTCTGCCCAGCCTTTGCCAGGGGCC-CCGCGGGGTGTGTCTGGACTGCCTAGATGGTTTCCAGGTTGGGGGCTGGAGATGAATGATTTTACACCTCATTCCAAGACCTGTCGCCCCTGCTGTCTTATGAGGTCAACTTGCTGGTTTGTAATTCTATGTCTGAATTTGGTTCCAGGATA???????????????????????
OZ4_A_cervicapra        ?CGTTAGCTATGTATTTCATTCAGCAGAAGGTCAGTAAAGGCATCGACCCCCCTCAAGTCCTCTCGCCGGACATGGTGCCACCCTCAGAGAGAGGCACTCCCATCCCGGTGAGTAGCTGCAGCTCCCTTCACTCCCGGTCGCTCCCCTAGTGTTCGCGGCACTCCCCTCAGCCCGCCACCAGGTGGCGCCAGCAGCCCACCGAGCAGGCGGGTGCAGGCGGTCTGCCCAGCCTTTGCCAGGGGCC-CCGCGGGGTGTGTCTGGACTGCCTAGATGGTTTCCAGGTTGGGGGCTGGAGATGAATGATTTTACACCTCATTCCAAGACCTGTCGCCCCTGCTGTCTTATGAGGTCAACTTGCTGGTTTGTAATTCTATGTCTGAATTTGGTTCCAGGATA???????????????????????
S06_S_tatarica          ??GTTAGCTATGTATTTCATTCAGCAGAAGGTCAGTAAAGGCATCGACCCCCCTCAAGTCCTCTCGCCGGACATGGTGCCACCCTCAGAGAGAGGCACTCCCATCCCGGTGAGTAGCTGCCGCTCCCTTCACTCCTGGTCGCTCCCCTAGTGTTCGCGGCACTCCCCTCAGCCCGCCACCAGGTGGCGCCGGCAGCCCACCGAGCAGGCGGGTGCAGGCGGTCTGCCCAGCCTTCGCCA-GGGCCCCCGCCGGGTGTGTCTGGATTGTCCAGATGGTTTCCAGGTTGGGGGCTGGAGATGAATGATTTTACACCTCATTCCAAGACCTGTCGCCCCTGCTGTCTTATGAGGTCAACTTGCCGGTTTGTAATTCTGTGTCTGAATTTGGTTCCAGGATAGTTCAAGCACTCTTGA???????
S08_S_tatarica          ??GTTAGCTATGTATTTCATTCAGCAGAAGGTCAGTAAAGGCATCGACCCCCCTCAAGTCCTCTCGCCGGACATGGTGCCGCCCTCAGAGAGAGGCACTCCCATCCCGGTGAGTAGCTGCCGCTCCCTTCACTCCTGGTCGCTCCCCTAGTGTTCGCGGCACTCCCCTCAGCCCGCCACCAGGTGGCGCCGGCAGCCCACCGAGCAGGCGGGTGCAGGCGGTCTGCCCAGCCTTYGCCA-GGGCCCCCGCCGGGTGTGTCTGGATTGTCCAGATGGTTTCCAGGTTGGGGGCTGGAGATGAATGATTTTACACCTCATTCCAAGACCTGTCGCCCCTGCTGTCTTATGAGGTCAACTTGCCGGTTTGTAATTCTGTGTCTGAATTTGGTTCCAGGATAGTTCAAGCACTCTTG????????
S10_S_tatarica          ??GTTAGCTATGTATTTCATTCAGCAGAAGGTCAGTAAAGGCATCGACCCCCCTCAAGTCCTCTCGCCGGACATGGTGCCGCCCTCAGAGAGAGGCACTCCCATCCCGGTGAGTAGCTGCCGCTCCCTTCACTCCTGGTCGCTCCCCTAGTGTTCGCGGCACTCCCCTCAGCCCGCCACCAGGTGGCGCCGGCAGCCCACCGAGCAGGCGGGTGCAGGCGGTCTGCCCAGCCTTYGCCA-GGGCCCCCGCCGGGTGTGTCTGGATTGTCCAGATGGTTTCCAGGTTGGGGGCTGGAGATGAATGATTTTACACCTCATTCCAAGACCTGTCGCCCCTGCTGTCTTATGAGGTCAACTTGCCGGTTTGTAATTCTGTGTCTGAATTTGGTTCCAGGATAGTTCAAGCACTCTTG????????
S12_S_tatarica          GCGTTAGCTATGTATTTCATTCAGCAGAAGGTCAGTAAAGGCATCGACCCCCCTCAAGTCCTCTCGCCGGACATGGTGCCGCCCTCAGAGAGAGGCACTCCCATCCCGGTGAGTAGCTGCCGCTCCCTTCACTCCTGGTCGCTCCCCTAGTGTTCGCGGCACTCCCCTCAGCCCGCCACCAGGTGGCGCCGGCAGCCCACCGAGCAGGCGGGTGCAGGCGGTCTGCCCAGCCTTYGCCA-GGGCCCCCGCCGGGTGTGTCTGGATTGTCCAGATGGTTTCCAGGTTGGGGGCTGGAGATGAATGATTTTACACCTCATTCCAAGACCTGTCGCCCCTGCTGTCTTATGAGGTCAACTTGCCGGTTTGTAATTC????????????????????????????????????????????????
SB_A_marsupialis        GCGTTAGCTATGTATTTCATTCAGCAGAAGGTCAGTAAAGGCATCGACCCCCCTCAAGTCCTCTCGCCGGACATGGTGCCGCCCTCAGAGAGAGGCACTCCCATCCCGGTGAGTAGCCGCAGCTCCCTTCACTCCCGGTCGCTCCCCTAGTGTTCGCGGCACTCCCCTCAGCCCGCCACCAGGTGGCGCCGGCAGCCCACCGAGCAGGCGGGTGCAGGCGGTCTGCCCAGCCTTCGCCA-GGGGCCCGGCGGGGTGTGTCTGGACTGCCCAGATGGTTTCCAGGTTGGGGGCTGGAGATGAATGATTTTACACCTCATTCCAAGACCTGTCACCCCTGCTGTCTTATGAGGTCAACTTGCTGGTTTGTAATTCTGTGTCTGAATTTGGTTCCAGGATAGTTCAAGCACTCTTG????????
;
end;
