# Supplementary material for: Data on phylogenetic analyses of gazelles (genus Gazella) based on mitochondrial and nuclear intron markers
Source: Data Brief. 2016 Mar 2;7:551–7. doi: 10.1016/j.dib.2016.02.062 (PMC4802422; doi:10.1016/j.dib.2016.02.062)
Supplement: Supplementary file 14 — Supplementary material [file mmc14.zip › Lerp_et_al_Gazella_NLRP2_alignment.nexus]

#NEXUS
[ Title Lerp_GazPhyl_NLRP_alignment]
begin data;
       dimensions ntax=48 nchar=550;
       format missing=? gap=- matchchar=. datatype=nucleotide;
       matrix

GH1_G_gazella           GCTTGAACCTCACAGCAAATGAGCTCCTGGATGAGGGAGCCAAGTTGCTATACATGACCCTGAGATATCCGACGTGCTTCCTACAGAGGTTGTCGTAAGTCTCTCCTCTCTTTCCATCGAGCGTCTTTGTGGGAGATGTAGGGGCACACAGAGAAGAGAAGAGGTAACACTTGGAATTGCTGGGGGACCAGGATGGAGCACCCCACTGATGTAGATGTCTGGCTCCCATTTTGGGGCCCAGACAAATGGCTCATGTATCTCATCCTTCTCTCATTCCTGTCCCTTTGTGACCACGATCACTAGCACACCATTGACAGAGGGAAGAGAATTAACAGAAAGGGGTGTGACCGAGGACTCTAGTCATTGAAGACAGCCAAGAGAGTCGGGTGCTGGAGATGTCTTCACCGTCTTGCTGTCTGTGTGGCGCTTTTGCAGGCTGGAGGACTGTCACCTTACAGAAGCCTATTGCAAAGATCTGTCTTCTGCTTTGATTGTCAACCAGAGGCTGACCCACCTGTGTCTGGCCAAGAACGCTCTTGGAGATCGTGGG
TAUM11861_G_gazella     ???TGAACCTCACAGCAAATGAGCTCCTGGATGAGGGAGCCAAGTTGCTATACATGACCCTGAGATATCCGACGTGCTTCCTACAGAGGTTGTCGTAAGTCTCTCCTCTCTTTCCATCGAGCGTCTTTGTGGGAGATGTAGGGGCACACAGAGAAGAGAAGAGGTAACACTTGGAATTGCTGGGGGACCAGGATGGAGCACCCCACTGATGTAGATGTCTGGCTCCCATTTTGGGGCCCAGACAAATGGCTCATGTATCTCATCCTTCTCTCATTCCTGTCCCTTTGTGACCACGATCACTAGCACACCATTGACAGAGGGAAGAGAATTAACAGAAAGGGGTGTGACCRAGGACTCTAGTCATTGAAGACAGCCAAGAGAGTCGGGTGCTGGAGATGTCTTCACCGTCTTGCTGTCTGTGTGGCGCTTTTGCAGGCTGGAGGACTGTCACCTTACAGAAGCCTATTGCAAAGATCTGTCTTCTGCTTTGATTGTCAACCAGAGGCTGACCCACCTGTGTCTGGCCAAGAACGCTCTTGGAGATC?????
TAUM12479_G_gazella     ?CTTGAACCTCACAGCAAATGAGCTCCTGGATGAGGGAGCCAAGTTGCTATACATGACCCTGAGATATCCGACGTGCTTCCTACAGAGGTTGTCGTAAGTCTCTCCTCTCTTTCCATCGAGCGTCTTTGTGGGAGATGTAGGGGCACACAGAGAAGAGAAGAGGTAACACTTGGAATTGCTGGGGGACCAGGATGGAGCACCCCACTGATGTAGATGTCTGGCTCCCATTTTGGGGCCCAGACAAATGGCTCATGTATCTCATCCTTCTCTCATTCCTGTCCCTTTGTGACCACGATCACTAGCACACCATTGACAGAGGGAAGAGAATTAACAGAAAGGGGTGTGACCGAGGACTCTAGTCATTGAAGACAGCCAAGAGAGTCGGGTGCTGGAGATGTCTTCACCGTCTTGCTGTCTGTGTGGCGCTTTTGCAGGCTGGAGGACTGTCACCTTACAGAAGCCTATTGCAAAGATCTGTCTTCTGCTTTGATTGTCAACCAGAGGCTGACCCACCTGTGTCTGGCCAAGAACGCTCTTGGAGATCGTGG?
TAUM10170_G_arabica     ????GAACCTCACAGCAAATGAGCTCCTGGATGAGGGAGCCAAGTTGCTATACATGACCCTGAGATATCCRACGTGCTTCCTACAGAGGTTGTCGTAAGTCTCTCCTCTCTTTCCATCGAGCGTCTTTGTGGGAGATGTAGGGGCACACAGAGAAGAGAAGAGGTAACACTTGGAATTGCTGGGGGACCAGGATGGAGCACCCCACTGATGTAGATGTCTGGCTCCCATTTTGGGGCCCAGACAAATGGCTCATGTATCTCATCCTTCTCTCATTCCTGTCCCTTTGTGACCACGATCACTAGCACACCATTGACAGAGGGAAGAGAATTAACAGAAAGGGGTGTGACCRAGGACTCTAGTCATTGAAGACAGCCAAGAGAGTCGGGTGCTGGAGATGTCTTCACCGTCTTGCTGTCTGTGTGGCGCTTTTGCAGGCTGGAGGACTGTCACCTTACAGAAGCCTATTGCAAAGATCTGTCTTCTGCTTTGATTGTCAACCAGAGGCTGACCCACCTGTGTCTGGCCAAGAACGCTCTTGG??????????
TAUM11048_G_arabica     ?CTTGAACCTCACAGCAAATGAGCTCCTGGATGAGGGAGCCAAGTTGCTATACATGACCCTGAGATATCCGACGTGCTTCCTACAGAGGTTGTCGTAAGTCTCTCCTCTCTTTCCATCGAGCGTCTTTGTGGGAGATGTAGGGGCACACAGAGAAGAGAAGAGGTAACACTTGGAATTGCTGGGGGACCAGGATGGAGCACCCCACTGATGTAGATGTCTGGCTCCCATTTTGGGGCCCAGACAAATGGCTCATGTATCTCATCCTTCTCTCATTCCTGTCCCTTTGTGACCACGATCACTAGCACACCATTGACAGAGGGAAGAGAATTAACAGAAAGGGGTGTGACCAAGGACTCTAGTCATTGAAGACAGCCAAGAGAGTCGGGTGCTGGAGATGTCTTCACCGTCTTGCTGTCTGTGTGGCGCTTTTGCAGGCTGGAGGACTGTCACCTTACAGAAGCCTATTGCAAAGATCTGTCTTCTGCTTTGATTGTCAACCAGAGGCTGACCCACCTGTGTCTGGCCAAGAACGCTCTTGGAGATCGTGG?
GGF41_G_arabica         ?CTTGAACCTCACAGCAAATGAGCTCCTGGATGAGGGAGCCAAGTTGCTATACATGACCCTGAGATATCCGACGTGCTTCCTACAGAGGTTGTCGTAAGTCTCTCCTCTCTTTCCATCGAGCGTCTTTGTGGGAGATGTAGGGGCACACAGAGAAGAGAAGAGGTAACACTTGGAATTGCTGGGGGACCAGGATGGAGCACCCCACTGATGTAGATGTCTGGCTCCCATTTTGGGGCCCAGACAAATGGCTCATGTATCTCATCCTTCTCTCATTCCTGTCCCTTTGTGACCACGATCACTAGCACACCATTGACAGAGGGAAGAGAATTAACAGAAAGGGGTGTGACCAAGGACTCTAGTCATTGAAGACAGCCAAGAGAGTCGGGTGCTGGAGATGTCTTCACCGTCTTGCTGTCTGTGTGGCGCTTTTGCAGGCTGGAGGACTGTCACCTTACAGAAGCCTATTGCAAAGATCTGTCTTCTGCTTTGATTGTCAACCAGAGGCTGACCCACCTGTGTCTGGCCAAGAACGCTCTTGGAGATCGTGGG
OmanI_G_arabica         ??TTGAACCTCACAGCAAATGAGCTCCTGGATGAGGGAGCCAAGTTGCTATACATGACCCTGAGATATCCGACGTGCTTCCTACAGAGGTTGTCGTAAGTCTCTCCTCTCTTTCCATCGAGCGTCTTTGTGGGAGATGTAGGGGCACACAGAGAAGAGAAGAGGTAACACTTGGAATTGCTGGGGGACCAGGATGGAGCACCCCACTGATGTAGATGTCTGGCTCCCATTTTGGGGCCCAGACAAATGGCTCATGTATCTCATCCTTCTCTCATTCCTGTCCCTTTGTGACCACGATCACTAGCACACCATTGACAGAGGGAAGAGAATTAACAGAAAGGGGTGTGACCRAGGACTCTAGTCATTGAAGACAGCCAAGAGAGTCGGGTGCTGGAGATGTCTTCACCGTCTTGCTGTCTGTGTGGCGCTTTTGCAGGCTGGAGGACTGTCACCTTACAGAAGCCTATTGCAAAGATCTGTCTTCTGCTTTGATTGTCAACCAGAGGCTGACCCACCTGTGTCTGGCCAAGAACGCTCTTGGAGATCGTGGG
3455_G_arabica          ??TTGAACCTCACAGCAAATGAGCTCCTGGATGAGGGAGCCAAGTTGCTATATATGACCCTGAGATATCCGACGTGCTTCCTACAGAGGTTGTCGTAAGTCTCTCCTCTCTTTCCATCGAGCGTCTTTGTGGGAGATGTAGGGGCACACAGAGAAGAGAAGAGGTAACACTTGGAATTGCTGGGGGACCAGGATGGAGCACCCCACTGATGTAGATGTCTGGCTCCCATTTTGGGGCCCAGACAAATGGCTCATGTATCTCATCCTTCTCTCATTCCTGTCCCTTTGTGACCACGATCACTAGCACACCATTGACAGAGGGAAGAGAATTAACAGAAAGGGGTGTGACCGAGGACTCTAGTCATTGAAGACAGCCAAGAGAGTCGGGTGCTGGAGATGTCTTCACCGTCTTGCTGTCTGTGTGGCGCTTTTGCAGGCTGGAGGACTGTCACCTTACAGAAGCCTA-TGCAAAGATCT?????????????????????????????????????????????????????????????????????????
182_G_arabica           ??????????????????????????????????????????????????????????????????????????????????????????????????????????????????????????????????????????????????????????????????????????????????????????????????????????????????????????????????????????????????????????????????????????????????????????????????????????????????????????????????????????????????????????????????????????????????????????????????????????????????????????????????????????????????????????????????????????????????????????????????????????????????????????????????????????????????????????????????????
3463_G_spekei           ?CTTGAACCTCACAGCAAATGAGCTCCTGGATGAGGGAGCCAAGTTGCTATACATGACCCTGAGATATCCGACGTGCTTCCTACAGAGGTTGTCGTAAGTCTCTCCTCTCTTTCCATCGAGCGTCTTTGTGGGAGATGTAGGGGCACACAGAGAAGAGAAGAGGTAACACTTGGAATTGCTGGGGGACCAGGATGGAGCACCCCACTGATGTAGATGTCTGGCTCCCATTTTGGGGCCCAGACAAATGGCTCATGTATCTCATCCTTCTCTCATTCCTGTCCCTTTGTGACCAYGATCACTAGCACACCATTGACAGAGGGAAGAGAATTAACAGAAAGGGGTGTGACCGAGGACTCTAGTCATTGAAGACAGCCAAGAGAGTCGGGTGCTGGAGATGTCTTCACCGTCTTGCTGTCTGTGTGGCRCTTTTGCAGGCTGGAGGACTGTCACCTTACAGAAGCCTATTGCAAAGATCTGTCTTCTGCTTTGATTGTCAACCAGAGGCTGACCCACCTGTGTCTGGCCAAGAACGCTCTTGGAGATC?????
3466_G_spekei           ???????CCTCACAGCAAATGAGCTCCTGGATGAGGGAGCCAAGTTGCTATACATGACCCTGAGATATCCGACGTGCTTCCTACAGAGGTTGTCGTAAGTCTCTCCTCTCTTTCCATCGAGCGTCTTTGTGGGAGATGTAGGGGCACACAGAGAAGAGAAGAGGTAACACTTGGAATTGCTGGGGGACCAGGATGGAGCACCCCACTGATGTAGATGTCTGGCTCCCATTTTGGGGCCCAGACAAATGGCTCATGTATCTCATCCTTCTCTCATTCCTGTCCCTTTGTGACCACGATCACTAGCACACCATTGACAGAGGGAAGAGAATTAACAGAAAGGGGTGTGACCGAGGACTCTAGTCATTGAAGACAGCCAAGAGAGTCGGGTGCTGGAGATGTCTTCACCGTCTTGCTGTCTGTGTGGCGCTTTTGCAGGCTGGAGGACTGTCACCTTACAGAAGCCTATTGCAAAGATCTGTCTTCTGCTTTGATTGTCAACCAGAGGCTGACCCACCTGTGTCTGGCCAAGAACGCTCTTG???????????
3467_G_spekei           ???TGAACCTCACAGCAAATGAGCTCCTGGATGAGGGAGCCAAGTTGCTATACATGACCCTGAGATATCCGACGTGCTTCCTACAGAGGTTGTCGTAAGTCTCTCCTCTCTTTCCATCGAGCGTCTTTGTGGGAGATGTAGGGGCACACAGAGAAGAGAAGAGGTAACACTTGGAATTGCTGGGGGACCAGGATGGAGCACCCCACTGATGTAGATGTCTGGCTCCCATTTTGGGGCCCAGACAAATGGCTCATGTATCTCATCCTTCTCTCATTCCTGTCCCTTTGTGACCAYGATCACTAGCACACCATTGACAGAGGGAAGAGAATTAACAGAAAGGGGTGTGACCGAGGACTCTAGTCATTGAAGACAGCCAAGAGAGTCGGGTGCTGGAGATGTCTTCACCGTCTTGCTGTCTGTGTGGCRCTTTTGCAGGCTGGAGGACTGTCACCTTACAGAAGCCTATTGCAAAGATCTGTCTTCTGCTTTGATTGTCAACCAGAGGCTGACCCACCTGTGTCTGGCCAAGAACGCTCTTGGAG????????
3469_G_spekei           ???TGAACCTCACAGCAAATGAGCTCCTGGATGAGGGAGCCAAGTTGCTATACATGACCCTGAGATATCCGACGTGCTTCCTACAGAGGTTGTCGTAAGTCTCTCCTCTCTTTCCATCGAGCGTCTTTGTGGGAGATGTAGGGGCACACAGAGAAGAGAAGAGGTAACACTTGGAATTGCTGGGGGACCAGGATGGAGCACCCCACTGATGTAGATGTCTGGCTCCCATTTTGGGGCCCAGACAAATGGCTCATGTATCTCATCCTTCTCTCATTCCTGTCCCTTTGTGACCAYGATCACTAGCACACCATTGACAGAGGGAAGAGAATTAACAGAAAGGGGTGTGACCGAGGACTCTAGTCATTGAAGACAGCCAAGAGAGTCGGGTGCTGGAGATGTCTTCACCGTCTTGCTGTCTGTGTGGCRCTTTTGCAGGCTGGAGGACTGTCACCTTACAGAAGCCTATTGCAAAGATCTGTCTTCTGCTTTGATTGTCAACCAGAGGCTGACCCACCTGTGTCTGGCCAAGAACGCTCTTGGAG????????
Chad19_G_dorcas         ????????CTCACAGCAAATGAGCTCCTGGATGAGGGAGCCAAGTTGCTATACATGACCCTGAGATATCCGACGTGCTTCCTACAGAGGTTGTCGTAAGTCTCTCCTCTCTTTCCATCGAGCGTCTTTGTGGGAGATGTAGGGGCACACAGAGAAGAGAAGAGGTAACACCTGGAATTGCTGGGGGACCAGGATGGAGCACCCCACTGATGTAGATGTCTGGCTCCCATTTTGGGGCCCAGGCAAATGGCTCATGTATCTCATCCTTCTCTCATTCCTGTCCCTTTGTGACCACGATCACTAGCACACCATTGACAGAGGGAAGAGAATTCACAGAAAGGGGTGTGACCGAGGACTCTAGTCATTGAAGACAGCCAAGAAAGTTGGGTGCTGGAGATGTCTTCACCGTCTTGCCGTCTGTGTGGCGCTTTTGCAGGCTGGAGGACTGTCACCTTACAGAAGCCTATTGCAAAGATCTGTCTTCTGCTTTGATTGTCAACCAGAGGCTGACCCACCTGTGTCTGGCCAAGAACGCTCTTGGAGA???????
Chad7_G_dorcas          ??????????????????????????????????????????????????????????????????????????????????????????????????????????????????????????????????????????????????????????????????????????????????????????????????????????????????????????????????????????????????????????????????????????????????????????????????????????????????????????????????????????????????????????????????????????????????????????????????????????????????????????????????????????????????????????????????????????????????????????????????????????????????????????????????????????????????????????????????????
2866_G_dorcas           ?CTTGAACCTCACAGCAAATGAGCTCCTGGATGAGGGAGCCAAGTTGCTATACATGACCCTGAGATATCCGACGTGCTTCCTACAGAGGTTGTCGTAAGTCTCTCCTCTCTTTCCATCGAGCGTCTTTGTGGGAGATGTAGGGGCACACAGAGAAGAGAAGAGGTAACACYTGGAATTGCTGGGGGACCAGGATGGAGCACCCCACTGAYGTAGATGTCTGGCTCCCATTTTGGGGCCCAGRCAAATGGCTCATGTATCTCATCCTTCTCTCATTCCTGTCCCTTTGTGACCACGATCACTAGCACACCATTGACAGAGGGAAGAGAATTMACAGAAAGGGGTGTGACCGAGGACTCTAGTCATTGAAGACAGCCAAGAAAGTTGGGTGCTGGAGATGTCTTCACCGTCTTGCYGTCTGTGTGGCGCTTTTGCAGGCTGGAGGACTGTCACCTTACAGAAGCCTATTGCAAAGATCTGTCTTCTGCTTTGATTGTCAACCAGAGGCTGACCCACCTGTGTCTGGCCAAGAACGCTCTTGGAGATCGTGG?
3564_G_dorcas           ??TTGA-CCTCACAGCAAATGAGCTCCTGGATGAGGGAGCCAAGTTGCTATACATGACCCTGAGATATCCGACGTGCTTCCTACAGAGGTTGTCGTAAGTCTCTCCTCTCTTTCCATCGAGCGTCTTTGTGGGAGATGTAGGGGCACACAGAGAAGAGAAGAGGTAACACCTGGAATTGCTGGGGGACCAGGATGGAGCACCCCACTGATGTAGATGTCTGGCTCCCATTTTGGGGCCCAGGCAAATGGCTCATGTATCTCATCCTTCTCTCATTCCTGTCCCTTTGTGACCACGATCACTAGCACACCATTGACAGAGGGAAGAGAATTCACAGAAAGGGGTGTGACCGAGGACTCTAGTCATTGAAGACAGCCAAGAAAGTTGGGTGCTGGAGATGTCTTCACCGTCTTGCTGTCTGTGTGGCGCTTTTGCAGGCTGGAGGACTGTCACCTTACAGAAGCCTATTGCAAAGATCTGTCTTCTGCTTTGATTGTCAACCAGAGGCTGACCCACCTGTGTCTGGCCAAGAACGCTCTTGGAG????????
AWWP9159_G_dorcas       GCTTGAACCTCACAGCAAATGAGCTCCTGGATGAGGGAGCCAAGTTGCTATACATGACCCTGAGATATCCGACRTGCTTCCTACAGAGGTTGTCGTAAGTCTCTCCTCTCTTTCCATCGAGCGTCTTTGTGGGAGATGTAGGGGCACACAGAGAAGAGAAGAGGTAACACYTGGAATTGCTGGGGGACCAGGATGGAGCACCCCACTGAYGTAGATGTCTGGCTCCCATTTTGGGGCCCAGRCAAATGGCTCATGTATCTCATCCTTCTCTCATTCCTGTCCCTTTGTGACCACGATCACTAGCACACCATTGACAGAGGGAAGAGAATTMACAGAAAGGGGTGTGACCGAGGACTCTAGTCATTGAAGACAGCCAAGAAAGTTGGGTGCTGGAGATGTCTTCACCGTCTTGCYGTCTGTGTGGCGCTTTTGCAGGCTGGAGGACTGTCACCTTACAGAAGCCTATTGCAAAGATCTGTCTTCTGCTTTGATTGTCAACCAGAGGCTGACCCACCTGTGTCTGGCCAAGAACGCTCTTGGAGATCGTGG?
PCGD59_G_dorcas         ?CTTGAACCTCACAGCAAATGAGCTCCTGGATGAGGGAGCCAAGTTGCTATACATGACCCTGAGATATCCGACRTGCTTCCTACAGAGGTTGTCGTAAGTCTCTCCTCTCTTTCCATCGAGCGTCTTTGTGGGAGATGTAGGGGCACACAGAGAAGAGAAGAGGTAACACCTGGAATTGCTGGGGGACCAGGATGGAGCACCCCACTGATGTAGATGTCTGGCTCCCATTTTGGGGCCCAGGCAAATGGCTCATGTATCTCATCCTTCTCTCATTCCTGTCCCTTTGTGACCACGATCACTAGCACACCATTGACAGAGGGAAGAGAATTCACAGAAAGGGGTGTGACCGAGGACTCTAGTCATTGAAGACAGCCAAGAAAGTTGGGTGCTGGAGATGTCTTCACCGTCTTGCCGTCTGTGTGGCGCTTTTGCAGGCTGGAGGACTGTCACCTTACAGAAGCCTATTGCAAAGATCTGTCTTCTGCTTTGATTGTCAACCAGAGGCTGACCCACCTGTGTCTGGCCAAGAACGCTCTTGGAGATCGTGGG
PCGD1_G_dorcas          ??????????????????????????????????????????????????????????????????????????????????????????????????????????????????????????????????????????????????????????????????????????????????????????????????????????????????????????????????????????????????????????????????????????????????????????????????????????????????????????????????????????????????????????????????????????????????????????????????????????????????????????????????????????????????????????????????????????????????????????????????????????????????????????????????????????????????????????????????????
3261_G_dorcas           GCTTGAACCTCACAGCAAATGAGCTCCTGGATGAGGGAGCCAAGTTGCTATACATGACCCTGAGATATCCGACGTGCTTCCTACAGAGGTTGTCGTAAGTCTCTCCTCTCTTTCCATCGAGCGTCTTTGTGGGAGATGTAGGGGCACACAGAGAAGAGAAGAGGTAACACTTGGAATTGCTGGGGGACCAGGATGGAGCACCCCACTGAYGTAGATGTCTGGCTCCCATTTTGGGGCCCAGRCAAATGGCTCATGTATCTCATCCTTCTCTCATTCCTGTCCCTTTGTGACCACGATCACTAGCACACCATTGACAGAGGGAAGAGAATTMACAGAAAGGGGTGTGACCGAGGACTCTAGTCATTGAAGACAGCCAAGAAAGTTGGGTGCTGGAGATGTCTTCACCGTCTTGCYGTCTGTGTGGCGCTTTTGCAGGCTGGAGGACTGTCACCTTACAGAAGCCTATTGCAAAGATCTGTCTTCTGCTTTGATTGTCAACCAGAGGCTGACCCACCTGTGTCTGGCCAAGAACGCTCTTGGAGATCGTGGG
Mongo_G_subgutturosa    ???TGAACCTCACAGCAAATGAGCTCCTGGATGAGGGAGCCAAGTTGCTATACATGACCCTGAGATATCCAACGTGCTTCCTACAGAGGTTGTCGTAAGTCTCTCCTCTCTTTCCATCGAGCGTCTTTGTGGGAGATGTAGGGGCACACAGAGAAGAGAAGAGGTAACACCTGGAATTGCTGGGGGACCAGAATAGAGCACCCCACTGATGTAGATGTCTGGCTCCCATTTTGGGGCCCAGGCAAATGGCTCATGTATCTCATCCTTCTCTCATTCCTGTCCCTTTGTGACCACGATCACTAGCACACCATTGACAGAGGGAAGAGAATTAACAGAAAGGGGTGTGACCGAGGACTCTAGTCGTTGAAGACAGCCAAGAGAGTCGGGTCCTGGAAATGTCTTCACCGTCTTGCTGTCTGTGTGGCGCTTTTGCAGGCTGGAGGACTGTCACCTTACAGAAGCCTATTGCAAAGATCTGTCTTCTGCTTTGATTGTCAACCAGAGGCTGACCCACCTGTGTCTGGCCAAGAACGCTCTTGGAGA???????
AWWP9053_G_subgutturosa GCTTGAACCTCACAGCAAATGAGCTCCTGGATGAGGGAGCCAAGTTGCTATACATGACCCTGAGATATCCAACGTGCTTCCTACAGAGGTTGTCGTAAGTCTCTCCTCTCTTTCCATCGAGCGTCTTTGTGGGAGATGTAGGGGCACACAGAGAAGAGAAGAAGTAACACCTGGAATTGCTGGGGGACCAGAATAGAGCACCCCACTGATGTAGATGTCTGGCTCCCATTTTGGGGCCCAGGCAAATGGCTCATGTATCTCATCCTTCTCTCATTCCTGTCCCTTTGTGACCACGATCACTAGCACACCATTGACAGAGGGAAGAGAATTAACAGAAAGGGGTGTGACCGAGGACTCTAGTCRTTGAAGACAGCCAAGAGAGTCGGGTCCTGGAAATGTCTTCACCGTCTTGCTGTCTGTGTGGCGCTTTTGCAGGCTGGAGGACTGTCACCTTACAGAAGCCTATTGCAAAGATCTGTCTTCTGCTTTGATTGTCAACCAGAGGCTGACCCACCTGTGTCTGGCCAAGAACGCTCTTG???????????
583_G_bennettii         ?CTTGAACCTCACAGCAAATGAGCTCCTGGATGAGGGAGCCAAGTTGCTATACATGACCCTGAGATATCCAACGTGCTTCCTACAGAGGTTGTCGTAAGTCTCTCCTCTCTTTCCATCGAGCGTCTTTGTGGGAGATGTAGGGGCACACAGAGAAGAGAAGAGGTAACACCTGGAATTGCTGGGGGACCAGAATAGAGCACCCCACTGATGTAGATGTCTGGCTCCCATTTTGGGGCCCAGGCAAATGGCTCATGTATCTCATCCTTCTCTCATTCCTGTCCCTTTGTGACCACGATCACTAGCACACCATTGACAGAGGGAAGAGAATTAACAGAAAGGGGTGTGACCRAGGACTCTAGTCRTTGAAGACAGCCAAGAGAGTCGGGTCCTGGAAATGTCTTCACCGTCTTGCTGTCTGTGTGGCGCTTTTGCAGGCTGGAGGACTGTCACCTTACAGAAGCCTATTGCAAAGATCTGTCTTCTGCTTTGATTGTCAACCAGAGGCTGACCCACCTGTGTCTGGCCAAGAACGCTCTTGGAGATCGTGGG
7_G_bennettii           ???TGAACCTCACAGCAAATGAGCTCCTGGATGAGGGAGCCAAGTTGCTATACATGACCCTGAGATATCCAACGTGCTTCCTACAGAGGTTGTCGTAAGTCTCTCCTCTCTTTCCATCGAGCGTCTTTGTGGGAGATGTAGGGGCACACAGAGAAGAGAAGAGGTAACACCTGGAATTGCTGGGGGACCAGAATAGAGCACCCCACTGATGTAGATGTCTGGCTCCCATTTTGGGGCCCAGGCAAATGGCTCATGTATCTCATCCTTCTCTCATTCCTGTCCCTTTGTGACCACGATCACTAGCACACCATTGACAGAGGGAAGAGAATTAACAGAAAGGGGTGTGACCGAGGACTCTAGTCRTTGAAGACAGCCAAGAGAGTCGGGTCCTGGAAATGTCTTCACCGTCTTGCTGTCTGTGTGGCGCTTTTGCAGGCTGGAGGACTGTCACCTTACAGAAGCCTATTGCAAAGATCTGTCTTCTGCTTTGATTGTCAACCAGAGGCTGACCCACCTGTGTCTGGCCAAGAACGCTCTTGGAGATC?????
9_G_bennettii           ?CTTGAACCTCACAGCAAATGAGCTCCTGGATGAGGGAGCCAAGTTGCTATACATGACCCTGAGATATCCAACGTGCTTCCTACAGAGGTTGTCGTAAGTCTCTCCTCTCTTTCCATCGAGCGTCTTTGTGGGAGATGTAGGGGCACACAGAGAAGAGAAGAGGTAACACCTGGAATTGCTGGGGGACCAGAATAGAGCACCCCACTGATGTAGATGTCTGGCTCCCATTTTGGGGCCCAGGCAAATGGCTCATGTATCTCATCCTTCTCTCATTCCTGTCCCTTTGTGACCACGATCACTAGCACACCATTGACAGAGGGAAGAGAATTAACAGAAAGGGGTGTGACCGAGGACTCTAGTCGTTGAAGACAGCCAAGAGAGTCGGGTCCTGGAAATGTCTTCACCGTCTTGCTGTCTGTGTGGCGCTTTTGCAGGCTGGAGGACTGTCACCTTACAGAAGCCTATTGCAAAGATCTGTCTTCTGCTTTGATTGTCAACCAGAGGCTGACCCACCTGTGTCTGGCCAAGAACGCTCTTGGAGATCGTGGG
6_G_bennettii           GCTTGAACCTCACAGCAAATGAGCTCCTGGATGAGGGAGCCAAGTTGCTATACATGACCCTGAGATATCCAACGTGCTTCCTACAGAGGTTGTCGTAAGTCTCTCCTCTCTTTCCATCGAGCGTCTTTGTGGGAGATGTAGGGGCACACAGAGAAGAGAAGAGGTAACACCTGGAATTGCTGGGGGACCAGAATAGAGCACCCCACTGATGTAGATGTCTGGCTCCCATTTTGGGGCCCAGGCAAATGGCTCATGTATCTCATCCTTCTCTCATTCCTGTCCCTTTGTGACCACGATCACTAGCACACCATTGACAGAGGGAAGAGAATTAACAGAAAGGGGTGTGACCGAGGACTCTAGTCATTGAAGACAGCCAAGAGAGTCGGGTCCTGGAAATGTCTTCACCGTCTTGCTGTCTGTGTGGCGCTTTTGCAGGCTGGAGGACTGTCACCTTACAGAAGCCTATTGCAAAGATCTGTCTTCTGCTTTGATTGT???????????????????????????????????????????????????????
10_G_bennettii          GCTTGAACCTCACAGCAAATGAGCTCCTGGATGAGGGAGCCAAGTTGCTATACATGACCCTGAGATATCCAACGTGCTTCCTACAGAGGTTGTCGTAAGTCTCTCCTCTCTTTCCATCGAGCGTCTTTGTGGGAGATGTAGGGGCACACAGAGAAGAGAAGAGGTAACACCTGGAATTGCTGGGGGACCAGAATAGAGCACCCCACTGATGTAGATGTCTGGCTCCCATTTTGGGGCCCAGGCAAATGGCTCATGTATCTCATCCTTCTCTCATTCCTGTCCCTTTGTGACCACGATCACTAGCACACCATTGACAGAGGGAAGAGAATTAACAGAAAGGGGTGTGACCGAGGACTCTAGTCGTTGAAGACAGCCAAGAGAGTCGGGTCCTGGAAATGTCTTCACCGTCTTGCTGTCTGTGTGGCGCTTTTGCAGGCTGGAGGACTGTCACCTTACAGAAGCCTATTGCAAAGATCTGTCTTCTGCTTTGATTGTCAACCAGAGGCTGACCCACCTGTGTCTGGCCAAGAACGCTCTTGGAGATCG????
2887_G_cuvieri          ?CTTGAACCTCACAGCAAATGAGCTCCTGGATGAGGGAGCCAAGTTGCTATACATGACCCTGAGATATCCAACGTGCTTCCTACAGAGGTTGTCGTAAGTCTCTCCTCTCTTTCCATCGAGCGTCTTTGTGGGAGATGTAGGGGCACACAGAGAAGAGAAGAGGTAACACCTGGAATTGCTGGGGGACCAGAATAGAGCACCCCACTGATGTAGATGTCTGGCTCCCATTTTGGGGCCCAGGCAAATGGCTCATGTATCTCATCCTTCTCTCATTCCTGTCCCTTTGTGACCACGATCACTAGCACACCATTGACAGAGGGAAGAGAATTAACAGAAAGGGGTGTGACCGAGGACTCTAGTCGTTGAAGACAGCCAAGAGAGTCGGGTCCTGGAAATGTCTTCACCGTCTTGCTGTCTGTGTGGCGCTTTTGCAGGCTGGAGGACTGTCACCTTACAGAAGCCTATTGCAAAGATCTGTCTTCTGCTTTGATTGTCAACCAGAGGCTGACCCACCTGTGTCTGGCCAAGAACGCTCTTGGAGATCGTGGG
2885_G_cuvieri          GCTTGAACCTCACAGCAAATGAGCTCCTGGATGAGGGAGCCAAGTTGCTATACATGACCCTGAGATATCCAACGTGCTTCCTACAGAGGTTGTCGTAAGTCTCTCCTCTCTTTCCATCGAGCGTCTTTGTGGGAGATGTAGGGGCACACAGAGAAGAGAAGAGGTAACACCTGGAATTGCTGGGGGACCAGAATAGAGCACCCCACTGATGTAGATGTCTGGCTCCCATTTTGGGGCCCAGGCAAATGGCTCATGTATCTCATCCTTCTCTCATTCCTGTCCCTTTGTGACCACGATCACTAGCACACCATTGACAGAGGGAAGAGAATTAACAGAAAGGGGTGTGACCGAGGACTCTAGTCGTTGAAGACAGCCAAGAGAGTCGGGTCCTGGAAATGTCTTCACCGTCTTGCTGTCTGTGTGGCGCTTTTGCAGGCTGGAGGACTGTCACCTTACAGAAGCCTATTGCAAAGATCTGTCTTCTGCTTTGATTGTCAACCAGAGGCTGACCCACCTGTGTCTGGCCAAGAACGCTCTTGGAGATCGTGGG
781_G_leptoceros        ?CTTGAACCTCACAGCAAATGAGCTCCTGGATGAGGGAGCCAAGTTGCTATACATGACCCTGAGATATCCAACGTGCTTCCTACAGAGGTTGTCGTAAGTCTCTCCTCTCTTTCCATCGAGCGTCTTTGTGGGAGATGTAGGGGCACACAGAGAAGAGAAGAGGTAACACCTGGAATTGCTGGGGGACCAGAATAGAGCACCCCACTGATGTAGATGTCTGGCTCCCATTTTGGGGCCCAGGCAAATGGCTCATGTATCTCATCCTTCTCTCATTCCTGTCCCTTTGTGACCACGATCACTAGCACACCATTGACAGAGGGAAGAGAATTAACAGAAAGGGGTGTGACCGAGGACTCTAGTCGTTGAAGACAGCCAAGAGAGTCGGGTCCTGGAAATGTCTTCACYGTCTTGCTGTCTGTGTGGCGCTTTTGCAGGCTGGAGGACTGTCACCTTACAGAAGCCTATTGCAAAGATCTGTCTTCTGCTTTGATTGTCAACCAGAGGCTGACCCACCTGTGTCTGGCCAAGAACGCTCTTGGAGATCGTGGG
782_G_leptoceros        GCTTGAACCTCACAGCAAATGAGCTCCTGGATGAGGGAGCCAAGTTGCTATACATGACCCTGAGATATCCAACGTGCTTCCTACAGAGGTTGTCGTAAGTCTCTCCTCTCTTTCCATCGAGCGTCTTTGTGGGAGATGTAGGGGCACACAGAGAAGAGAAGAGGTAACACCTGGAATTGCTGGGGGACCAGAATAGAGCACCCCACTGATGTAGATGTCTGGCTCCCATTTTGGGGCCCAGGCAAATGGCTCATGTATCTCATCCTTCTCTCATTCCTGTCCCTTTGTGACCACGATCACTAGCACACCATTGACAGAGGGAAGAGAATTAACAGAAAGGGGTGTGACCGAGGACTCTAGTCGTTGAAGACAGCCAAGAGAGTCGGGTCCTGGAAATGTCTTCACYGTCTTGCTGTCTGTGTGGCGCTTTTGCAGGCTGGAGGACTGTCACCTTACAGAAGCCTATTGCAAAGATCTGTCTTCTGCTTTGATTGTCAACCAGAGGCTGACCCACCTGTGTCTGGCCAAGAACGCTCTTGGAGATCGTGGG
75_G_marica             ?CTTGAACCTCACAGCAAATGAGCTCCTGGATGAGGGAGCCAAGTTGCTATACATGACCCTGAGATATCCAACGTGCTTCCTACAGAGGTTGTCGTAAGTCTCTCCTCTCTTTCCATCGAGCGTCTTTGTGGGAGATGTAGGGGCACACAGAGAAGAGAAGARGTAACACCTGGAATTGCTGGGGGACCAGAATAGAGCACCCCACTGATGTAGATGTCTGGCTCCCATTTTGGGGCCCAGGCAAATGGCTCATGTATCTCATCCTTCTCTCATTCCTGTCCCTTTGTGACCACGATCACTAGCACACCATTGACAGAGGGAAGAGAATTAACAGAAAGGGGTGTGACCGAGGACTCTAGTCRTTGAAGACAGCCAAGAGAGTCGGGTCCTGGAAATGTCTTCACCGTCTTGCTGTCTGTGTGGCGCTTTTGCAGGCTGGAGGACTGTCACCTTACAGAAGCCTATTGCAAAGATCTGTCTTCTGCTTTGATTGTCAACCAGAGGCTGACCCACCTGTGTCTGGCCAAGAACGCTCTTGGAGATCGTGG?
90_G_marica             ??????????????????????????????????????????????????????????????????????????????????????????????????????????????????????????????????????????????????????????????????????????????????????????????????????????????????????????????????????????????????????????????????????????????????????????????????????????????????????????????????????????????????????????????????????????????????????????????????????????????????????????????????????????????????????????????????????????????????????????????????????????????????????????????????????????????????????????????????????
271_G_marica            ??TTG-ACCTCACAGCAAATGAGCTCCTGGATGAGGGAGCCAAGTTGCTATACATGACCCTGAGATATCCAACGTGCTTCCTACAGAGGTTGTCGTAAGTCTCTCCTCTCTTTCCATCGAGCGTCTTTGTGGGAGATGTAGGGGCACACAGAGAAGAGAAGAGGTAACACCTGGAATTGCTGGGGGACCAGAATAGAGCACCCCACTGATGTAGATGTCTGGCTCCCATTTTGGGGCCCAGGCAAATGGCTCATGTATCTCATCCTTCTCTCATTCCTGTCCCTTTGTGACCACGATCACTAGCACACCATTGACAGAGGGAAGAGAATTAACAGAAAGGGGTGTGACCGAGGACTCTAGTCGTTGAAGACAGCCAAGAGAGTCGGGTCCTGGAAATGTCTTCACCGTCTTGCTGTCTGTGTGGCGCTTTTGCAGGCTGGAGGACTGTCACCTTACAGAAGCCTATTGCAAAGATCTGTCTTCTGCTTTGATTGTCAACCAGAGGCTGACCCACCTGTGTCTGGCCAAGAACGCTCTTGGA?????????
7895_E_rufifrons        ?????????????????????????????????????????????TGCTATACATGACCCTGAGATATCCGACRTGCTTCCTACAGAGGTTGTCGTAAGTCTCTCCTCTCTTTCCATCGAGCGTCTTTGTGGTAGATGTAGGGGCACACAGAGAAGAGAAGAGGTAACACCTGGAATTGCTGGGGGACCAGGAT-GAGCACCCCACTGATGTAGATGCCTGGCTCCCATTTTTGGGCCCAGACAAATGGCTCATGTATCTCATCCTTCTCTCATTCCTGTCCCTTTGTGACCACGRTCACTAGCACACCATTGACAGAGAGAAGAGAATTAACAGAAAGGGGTGTGACCGAGGACTCTAGTCATTGAAGACAGCCRAGAAACTCGGGTGCTGGAAATGTCTTCACYGTCTKGCTGTCTGTGTGGYRCTYTTGCAGGCTGGAGGACTGTCRCCTTACAGAAGCCTATTGCAAAGATCTGTCTTCTGCTTTGATTGTCAACCAGAGGCTGACCCACTTGTGTCTGGCCAAGAACGCTCTTGGAGATCGTGG?
9055_E_rufifrons        GCTTGAACCTCACAGCAAATGAGCTCCTGGATGAGGGAGCCAAGTTGCTATACATGACCCTGAGATATCCGACGTGCTTCCTACAGAGGTTGTCGTAAGTCTCTCCTCTCTTTCCATCGAGCGTCTTTGTGGGAGATGTAGGGGCACACAGAGAAGAGAAGAGGTAACACCTGGAATTGCTGGGGGACCAGGAT?GAGCACCCCACGGATGTAGATGTCTGGCTCCCATTTTTGGGCCCAGACAAATGGCTCATGTATCTCATCCTTCTCTCATTCCTGTCCCTTTGTGACCACGGTCACTAGCACACCATTGACAGAGGGAAGAGAATTAACAGAAAGGGGTGTGACCGAGGACTCTAGTCATTGAAGACAGCCGAGAGAGCCGGGTGCTGGAGATGTCTTCACCGTCTGGCTGTCTGTGTGGTGCTCTTGCAGGCTGGAGGACTGTCGCCTTACAGAAGCCTATTGCAAAGATCTGTCTTCTGCTTTGATTGTCAACCAGAGGCTGACCCACCTGTGTCTGGCCAAGAACGCTCTTGGAGATC?????
8397_E_rufifrons        GCTTGAACCTCACAGCAAATGAGCTCCTGGATGAGGGAGCCAAGTTGCTATACATGACCCTGAGATATCCGACGTGCTTCCTACAGAGGTTGTCGTAAGTCTCTCCTCTCTTTCCATCGAGCGTCTTTGTGGGAGATGTAGGGGCACACAGAGAAGAGAAGAGGTAACACCTGGAATTGCTGGGGGACCAGGATGGAGCACCCCACGGATGTAGATGTCTGGCTCCCATTTTTGGGCCCAGACAAATGGCTCATGTATCTCATCCTTCTCTCATTCCTGTCCCTTTGTGACCACGGTCACTAGCACACCATTGACAGAGGGAAGAGAATTAACAGAAAGGGGTGTGACCGAGGACTCTAGTCATTGAAGACAGCCGAGAGAGCCGGGTGCTGGAGATGTCTTCACCGTCTGGCTGTCTGTGTGGTGCTCTTGCAGGCTGGAGGACTGTCGCCTTACAGAAGCCTATTGCAAAGATCTGTCTTCTGCTTTGATTGTCAACCAGAGGCTGACCCACCTGTGTCTGGCCAAGAACGCTCTTGGAGATCGTGGG
7238_E_rufifrons        GCTTGAACCTCACAGCAAATGAGCTCCTGGATGAGGGAGCCAAGTTGCTATACATGACCCTGAGATATCCRACGTGCTTCCTACAGAGGTTGTCGTAAGTCTCTCCTCTCTTTCCATCGAGCGTCTTTGTGGGAGATGTAGGGGCACACAGAGAAGAGAAGAGGTAACACCTGGAATTGCTGGGGGACCAGGATGGAGCACCCCACGGATGTAGATGTCTGGCTCCCATTTTTGGGCCCAGACAAATGGCTCATGTATCTCATCCTTCTCTCATTCCTGTCCCTTTGTGACCACGGTCACTAGCACACCATTGACAGAGGGAAGAGAATTAACAGAAAGGGGTGTGACCGAGGACTCTAGTCATTGAAGACAGCCGAGAGAGCCGGGTGCTGGAGATGTCTTCACCGTCTGGCTGTCTGTGTGGTGCTCTTGCAGGCTGGAGGACTGTCGCCTTACAGAAGCCTATTGCAAAGATCTGTCTTCTGCTTTGATTGTCAACCAGAGGCTGACCCACCTGTGTCTGGCCAAGAACGCTCTTGGAGATCGTGG?
OZ1_A_cervicapra        GCTTGAACCTCACAGCAAATGAGCTCCGGGATGAGGGAGC-AAGTTGCTATACATGACCCTGAGATATCCGACGTGCTTCCTACAGAGGTTGTCGTAAGTCTCTCCTCTCTTTCCATCGAGCGTCTTTGTGGGAGATGTAGGGGCACACAGAGAAGAGAAGAGGTAACACCTGGAATTGCTGGGGGACCAGGATGGAGCACCCCACTGATGTAGATGTCTGGCTCCCATTTTGGGGCCCAGACAAATGGCTCATGTATCTCATCCTTCTCTCATTCCTGTCCCTTTGTGACCACRATCACTAGCACACCATTGACAGAGGGAAGAGAATTAACAGAAAGGGGTGTGACCGAGGACTCTAGTCATTGAAGACAGCCAAGAAAGTTGGGTGCTGGAAATGTCTTCACCGTCTTGCTGTCTGTGTGGCGCTTTTGCAGGCTGGAGGACTGTCACCTTACAGAAGCCTATTGCAAAGATCTGTCTTCTGCTTTGATTGTCAACCAGAGGCTGACC-ACCTGTGTCTGGCCAAGAACGCTCCTGGAGAACGTGGG
OZ2_A_cervicapra        ????????????????????????????????GAGGGAGCCAAGTTGCTATACATGACCCTGAGATATCCGACGTGCTTCCTACAGAGGTTGTCGTAAGTCTCTCCTCTCTTTCCATCGAGCGTCTTTGTGGGAGATGTAGGGGCACACAGAGAAGAGAAGAGGTAACACCTGGAATTGCTGGGGGACCAGGATGGAGCACCCCACTGATGTAGATGTCTGGCTCCCATTTTGGGGCCCAGACAAATGGCTCATGTATCTCATCCTTCTCTCATTCCTGTCCCTTTGTGACCACAATCACTAGCACACCATTGACAGAGGGAAGAGAATTAACAGAAAGGGGTGTGACCGAGGACTCTAGTCATTGAAGACAGCCAAGAAAGTTGGGTGCTGGAAATGTCTTCACCGTCTTGCTGTCTGTGTGGCGCTTTTGCAGGCTGGAGGACTGTCACCTTACAGAAGCCTATTGCAAAGATCTGTCTTCTGCTTTGATTGTCAACCAGAGGCT???????????????????????????????????????????
OZ3_A_cervicapra        ?CTTGAACCTCACAGCAAATGAGCTCCTGGATGAGGGAGCCAAGTTGCTATACATGACCCTGAGATATCCGACGTGCTTCCTACAGAGGTTGTCGTAAGTCTCTCCTCTCTTTCCATCGAGCGTCTTTGTGGGAGATGTAGGGGCACACAGAGAAGAGAAGAGGTAACACCTGGAATTGCTGGGGGACCAGGATGGAGCACCCCACTGATGTAGATGTCTGGCTCCCATTTTGGGGCCCAGACAAATGGCTCATGTATCTCATCCTTCTCTCATTCCTGTCCCTTTGTGACCACAATCACTAGCACACCATTGACAGAGGGAAGAGAATTAACAGAAAGGGGTGTGACCGAGGACTCTAGTCATTGAAGACAGCCAAGAAAGTTGGGTGCTGGAAATGTCTTCACCGTCTTGCTGTCTGTGTGGCGCTTTTGCAGGCTGGAGGACTGTCACCTTACAGAAGCCTATTGCAAAGATCTGTCTTCTGCTTTGATTGTCAACCAGAGGCTGACCCACCTGTGTCTGGCCAAGAACGCTCTTGGAGATCGTGG?
OZ4_A_cervicapra        GCTTGAACCTCACAGCAAATGAGCTCCTGGATGAGGGAGCCAAGTTGCTATACATGACCCTGAGATATCCGACGTGCTTCCTACAGAGGTTGTCGTAAGTCTCTCCTCTCTTTCCATCGAGCGTCTTTGTGGGAGATGTAGGGGCACACAGAGAAGAGAAGAGGTAACACCTGGAATTGCTGGGGGACCAGGATGGAGCACCCCACTGATGTAGATGTCTGGCTCCCATTTTGGGGCCCAGACAAATGGCTCATGTATCTCATCCTTCTCTCATTCCTGTCCCTTTGTGACCACAATCACTAGCACACCATTGACAGAGGGAAGAGAATTAACAGAAAGGGGTGTGACCGAGGACTCTAGTCATTGAAGACAGCCAAGAAAGTTGGGTGCTGGAAATGTCTTCACCGTCTTGCTGTCTGTGTGGCGCTTTTGCAGGCTGGAGGACTGTCACCTTACAGAAGCCTATTGCAAAGATCTGTCTTCTGCTTTGATTGTCAACCAGAGGCTGACCCACCTGTGTCTGGCCAAGAACGCTCTTGGAG????????
S06_S_tatarica          GCTTGAACCTCACAGCAAATGAGCTCCTGGATGAGGGAGCCAAGTTGCTATACATGACCCTGAGATATCCGACGTGCTTCCTACAGAGGTTGTCGTAAGTCTCTCCTCTCTTTCCATCGAGTGTCTTTGTGGTAGATGTAGGGGCACACAGAGAAGAGAAGAGCTAACACCTGGAATTGCTGAGGGGCCAGGATGGAGCACCCCACTGATGTAGATGCCTGGCTCCCATTTTTGGGCCCAGACAAATGGCTCATGTATCTCATCCTTCTCTCATTCCTGTCCCTTTGTGACCACGATCACTAGCACACCATTGACAGAGGGCAGAGAATTGACAGAAAGGGGTGTGACCAAGGACTGTAGTCATTGAAGACAGCCAAGAGAGTCGGGTCCTGGAAATGTCTTCACCATCTTGCTGTCTGTGTGGTGCTTTTGCAGATTGGAAAACTGTCACCTTTCAGAAGCCTATTGCAAAGATCTGTCTTCTGCTTTGATTGTCAACCAGAGGCTGACCCACCTGTGTCTGGCCAAGAACGCTCTTGGA?????????
S08_S_tatarica          ??TTGAACCTCACAGCAAATGAGCTCCTGGATGAGGGAGCCAAGTTGCTATACATGACCCTGAGATATCCGACGTGCTTCCTACAGAGGTTGTCGTAAGTCTCTCCTCTCTTTCCATCGAGTGTCTTTGTGGTAGATGTAGGGGCACACAGAGAAGAGAAGAGCTAACACCTGGAATTGCTGAGGGGCCAGGATGGAGCACCCCACTGATGTAGATGCCTGGCTCCCATTTTTGGGCCCAGACAAATGGCTCATGTATCTCATCCTTCTCTCATTCCTGTCCCTTTGTGACCACGATCACTAGCACACCATTGACAGAGGGCAGAGAATTGACAGAAAGGGGTGTGACCAAGGACTGTAGTCATTGAAGACAGCCAAGAGAGTCGGGTCCTGGAAATGTCTTCACCATCTTGCTGTCTGTGTGGYGCTTTTGCAGATTGGAAAACTGTCACCTTTCAGAAGCCTATTGCAAAGATCTGTCTTCTGCTTTGATTGTCAACCAGAGGCTGACCCACCTGTGTCTGGCCAAGAACGCTCTTGGA?????????
S10_S_tatarica          GCTTGAACCTCACAGCAAATGAGCTCCTGGATGAGGGAGCCAAGTTGCTATACATGACCCTGAGATATCCGACGTGCTTCCTACAGAGGTTGTCGTAAGTCTCTCCTCTCTTTCCATCGAGTGTCTTTGTGGTAGATGTAGGGGCACACAGAGAAGAGAAGAGCTAACACCTGGAATTGCTGAGGGGCCAGGATGGAGCACCCCACTGATGTAGATGCCTGGCTCCCATTTTTGGGCCCAGACAAATGGCTCATGTATCTCATCCTTCTCTCATTCCTGTCCCTTTGTGACCACGATCACTAGCACACCATTGACAGAGGGCAGAGAATTGACAGAAAGGGGTGTGACCAAGGACTGTAGTCATTGAAGACAGCCAAGAGAGTCGGGTCCTGGAAATGTCTTCACCATCTTGCTGTCTGTGTGGYGCTTTTGCAGATTGGAAAACTGTCACCTTTCAGAAGCCTATTGCAAAGATCTGTCTTCTGCTTTGATTGTCAACCAGAGGCTGACCCACCTGTGTCTGGCCAAGAACGCTCTTGGAGATC?????
S12_S_tatarica          ??TTGAACCTCACAGCAAATGAGCTCCTGGATGAGGGAGCCAAGTTGCTATACATGACCCTGAGATATCCGACGTGCTTCCTACAGAGGTTGTCGTAAGTCTCTCCTCTCTTTCCATCGAGTGTCTTTGTGGTAGATGTAGGGGCACACAGAGAAGAGAAGAGCTAACACCTGGAATTGCTGAGGGGCCAGGATGGAGCACCCCACTGATGTAGATGCCTGGCTCCCATTTTTGGGCCCAGACAAATGGCTCATGTATCTCATCCTTCTCTCATTCCTGTCCCTTTGTGACCACGATCACTAGCACACCATTGACAGAGGGCAGAGAATTGACAGAAAGGGGTGTGACCAAGGACTGTAGTCATTGAAGACAGCCAAGAGAGTCGGGTCCTGGAAATGTCTTCACCATCTTGCTGTCTGTGTGGYGCTTTTGCAGATTGGAAAACTGTCACCTTTCAGAAGCCTATTGCAAAGATCTGTCTTCTGCTTTGATTGTCAACCAGAGGCTGACCCACCTGTGTCTGGCCAAGAACGCTCTTGGAGATC?????
SB_A_marsupialis        ????????????????????????????????????????CAGGTTGCTATACATGACCCTGAGATATCCAACATGCTTCCTACAGAGGTTGTCGTAAGTCTCTCCTCTCTTTCCATCGAGCGTCTTTGTGGTAGATGTAGGGGCACAC-----AGAGAAGAGGTAACACCTGGAATTGCTGGGGGGCCAGGATGGAGCACCCCACTGATGTAGATGCCTGGCTCCTATTTTTGGGCCCAGACAAATGGCTCATGTATCTCATCCTTCTCTCATTCCTGTCCCTTTGTGACCACAATCACTAGCACACCATTGACAGAGGGAAGAGAATTAACAGAAAGGGGTGTGACCGAGGACTCTAGTCATTGAAGACAGCCAAGAAAGTCGGGTGCTGGAAATGTCTTCACTGTCTTGCTGTCTGTGTGGCACTTTTGCAGGCTGGAGGACTGTCACCTTACAGAAGCCTATTGCAAAGATCTGTCTTCTGCTTTGATTGTCAACCAGAGG?????????????????????????????????????????????
;
end;
