# Supplementary material for: Data on phylogenetic analyses of gazelles (genus Gazella) based on mitochondrial and nuclear intron markers
Source: Data Brief. 2016 Mar 2;7:551–7. doi: 10.1016/j.dib.2016.02.062 (PMC4802422; doi:10.1016/j.dib.2016.02.062)
Supplement: Supplementary file 15 — Supplementary material [file mmc15.zip › Lerp_et_al_Gazella_PANK4_alignment.nexus]

#NEXUS
[ Title Lerp_GazPhyl_PANK_alignment]
begin data;
       dimensions ntax=48 nchar=461;
       format missing=? gap=- matchchar=. datatype=nucleotide;
       matrix

GH1_G_gazella           CATACAAGTTCAAAGACCTCATCGAAGAAAAGCTGCAGTTGAAGTAAGTGTGGACCTTGGGATGGGGTGCGGTGAGAGCTTGGAGGCTGGTTGGCCTCGGCTCACGGGTCAGGCTCTGAAGTAGTGACCGCAGTGGCCCAGCTGCTATACATCCCCTCCTCCCTGCTCTGGGGATCCTGAGTCCCCACAGCCACAGTGAGACTTTGGGGAGCTGCCAGGGGGCCATGGGCCTGAGGTCAGGCTCTGGGCCAGCTGCAGCGGGATTTGGGTGGCCAAACCTCAGGAAGGGAACTGCACGGGGCGGGGTGAGGGATGAAAGGAAGAGAGGGGAACCCCGAGACCTAGTCTGCCCGCTCCTGTGGTGACATGAGGCTCCCTGGCCCACTGGATGGAGGCTCTGGGGTCCATG-GGCACGCCAGCTCCAGT-GAGCGGG-CCCTTCTTTCTCAGGGTTGACAAGG
TAUM11861_G_gazella     CATACAAGTTCAAAGACCTCATCGAAGAAAAGCTGCAGTTGAAGTAAGTGTGGACCTTGGGATGGGGTGCGGTGAGAGCTTGGAGGCTGGTTGGCCTCGGCTCACGGGTCAGGCTCTGAAGTAGTGACCGCAGTGGCCCAGCTGCTATACATCCCCTCCTCCCTGCTCTGGGGATCCTGAGTCCCCACAGCCACAGTGAGACTTTGGGGAGCTGCCAGGGGGCCATGGGCCTGAGGTCAGGCTCTGGGCCAGCTGCAGCGGGATTTGGGTGGCCAAACCTCAGGAAGGGAACTGCACGGGGCGGGGTGAGGGATGAAAGGAAGAGAGGGGAACCCCGAGACCTAGTCTGCCCGCTCCTGTGGTGACATGAGGCTCCCTGGCCCACTGGATGGAGGCTCTGGGGTCCATG-GGCACGCCAGCTCCAGT-GAGCGGG-CCCTTCTTTCTCAGGGTTGACAAG?
TAUM12479_G_gazella     CATACAAGTTCAAAGACCTCATCGAAGAAAAGCTGCAGTTGAAGTAAGTGTGGACCTTGGGATGGGGTGCGGTGAGAGCTTGGAGGCTGGTTGGCCTCGGCTCACGGGTCAGGCTCTGAAGTAGTGACCGCAGTGGCCCAGCTGCTATACATCCCCTCCTCCCTGCTCTGGGGATCCTGAGTCCCCACAGCCACAGTGAGACTTTGGGGAGCTGCCAGGGGGCCATGGGCCTGAGGTCAGGCTCTGGGCCAGCTGCAGCGGGATTTGGGTGGCCAAACCTCAGGAAGGGAACTGCACGGGGCGGGGTGAGGGATGAAAGGAAGAGAGGGGAACCCCGAGACCTAGTCTGCCCGCTCCTGTGGTGACATGAGGCTCCCTGGCCCACTGGATGGAGGCTCTGGGGTCCATG-GGCACGCCAGCTCCAGT-GAGCGGG-CCCTTCTTTCTCAGGGTTGACAAGG
TAUM10170_G_arabica     CATACAAGTTCAAAGACCTCATCGAAGAAAAGCTGCAGTTGAAGTAAGTGTGGACCTTGGGATGGGGTGCGGTGAGAGCTTGGAGGCTGGTTGGCCTCGGCTCACGGGTCAGGCTCTGAAGTAGTGACCGCAGTGGCCCAGCTGCTATACACCCCCTCCTCCCTGCTCTGGGGATCCTGAGTCCCCACAGCCACAGTGAGACTTTGGGGAGCTGCCAGGGGGCCATGGGCCTGAGGTCAGGCTCTGGGCCAGCTGCAGCGGGATTTGGGTGGCCAAACCTCAGGAAGGGAACTGCACGGGGCGGGGTGAGGGATGAAAGGAAGAGAGGGGAACCCCGAGACCTAGTCTGCCCGCTCCTGTGGTGACATGAGGCTCCCTGGCCCACTGGATGGAGGCTCTGGGGTCCATG-GGCACGCCAGCTCCAGT-GAGCGGG-CCCTTCTTTCTCAGGGTTGACAAGG
TAUM11048_G_arabica     CATACAAGTTCAAAGACCTCATCGAAGAAAAGCTGCAGTTGAAGTAAGTGTGGACCTTGGGATGGGGTGCGGTGAGAGCTTGGAGGCTGGTTGGCCTCGGCTCACGGGTCAGGCTCTGAAGTAGTGACCGCAGTGGCCCAGCTGCTATACAYCCCCTCCTCCCTGCTCTGGGGATCCTGAGTCCCCACAGCCACAGTGAGACTTTGGGGAGCTGCCAGGGGGCCATGGGCCTGAGGTCAGGCTCTGGGCCAGCTGCAGCGGGATTTGGGTGGYCAAACCTCAGGAAGGGAACTGCACGGGGCGGGGTGAGGGATGAAAGGAAGAGAGGGGAACCCCGAGACCTAGTCTGCCCGCTCCTGTGGTGACATGAGGCTCCCTGGCCCACTGGATGGAGGCTCTGGGGTCCATG-GGCACGCCAGCTCCAGT-GAGCGGG-CCCTTCTTTCTCAGGGTTGACAAGG
GGF41_G_arabica         CATACAAGTTCAAAGACCTCATCGAAGAAAAGCTGCAGTTGAAGTAAGTGTGGACCTTGGGATGGGGTGCGGTGAGAGCTTGGAGGCTGGTTGGCCTCGGCTCACGGGTCAGGCTCTGAAGTAGTGACCGCAGTGGCCCAGCTGCTATACATCCCCTCCTCCCTGCTCTGGGGATCCTGAGTCCCCACAGCCACAGTGAGACTTTGGGGAGCTGCCAGGGGGCCATGGGCCTGAGGTCAGGCTCTGGGCCAGCTGCAGCGGGATTTGGGTGGTCAAACCTCAGGAAGGGAACTGCACGGGGCGGGGTGAGGGATGAAAGGAAGAGAGGGGAACCCCGAGACCTAGTCTGCCCGCTCCTGTGGTGACATGAGGCTCCCTGGCCCACTGGATGGAGGCTCTGGGGTCCATG-GGCACGCCAGCTCCAGT-GAGCGGG-CCCTTCTTTCTCAGGGTTGACAAGG
OmanI_G_arabica         CATACAAGTTCAAAGACCTCATCGAAGAAAAGCTGCAGTTGAAGTAAGTGTGGACCTTGGGATGGGGTGCGGTGAGAGCTTGGAGGCTGGTTGGCCTCGGCTCACGGGTCAGGCTCTGAAGTAGTGACCGCAGTGGCCCAGCTGCTATACACCCCCTCCTCCCTGCTCTGGGGATCCTGAGTCCCCACAGCCACAGTGAGACTTTGGGGAGCTGCCAGGGGGCCATGGGCCTGAGGTCAGGCTCTGGGCCAGCTGCAGCGGGATTTGGGTGGCCAAACCTCAGGAAGGGAACTGCACGGGGCGGGGTGAGGGATGAAAGGAAGAGAGGGGAACCCCGAGACCGAGTCTGCCCGCTCCTGTGGTGACATGAGGCTCCCTGGCCCACTGGATGGAGGCTCTGGGGTCCATG-GGCACGCCAGCTCCAGT-GAGCGGG-CCCTTCTTTCTCAGGGTTGACAAGG
3455_G_arabica          ????????????????????????????????????????????????TGTGGACCTTGGGATGGGGTGCGGTGAGAGCTTGGAGGCTGGTTGGCCTCGSCTCACGGGTCAGGCTCTGAAGTAGTGACCGCAGTGGCCCAGCTGCTATACACCCCCTCCTCCCTGCTCTGGGGATCCTGAGTCCCCACAGCCACAGTGAGACTTTGGGGAGCTGCCAGGGGGCCATGGGCCTGAGGTCAGGCTCTGGGCCAGCTGCAGCGGGATTTGGGTGGCCAAACCTCAGGAAGGGAACTGCACGGGGCGGGGTGAGGGATGAAAGGAAGAGAGGGGAACCCCGAGACCTAGTCTGCCCGCTCCTGTGGTGACATGA-GCTCCCTGGCCCACTGGATGGAGGCTCTGGGGTCCA??????????????????????????????????????????????????????
182_G_arabica           ???????????????????????????????????????????????????????????GGATGGGGTGCGGTGAGAGCTTGGAGGCTGGTTGGCCTCGGCTCACGGGTCAGGCTCTGAAGTAGTGACCGCAGTGGCCCAGCTGCTATACACCCCCTCCTCCCTGCTCTGGGGATCCTGAGTCCCCACAGCCACAGTGAGACTTTGGGGAGCTGCCAGGGGGCCATGGGCCTGAGGTCAGGCTCTGGGCCAGCTGCAGCGGGATTTGGGTGGCCAAACCTCAGGAAGGGAACTGCACGGGGCGGGGTGAGGGATGAAAGGAAGAGAGGGGAACCCCGAGACCTAGTCTGCCCGCTCCTGTGGTGACATGAGGCTCCCTGGCCCACTGGATGGAGGCTCTGGGGTCCATG-GGCACGCCAGCTCCAGT-GAGCGGG-CCCTTCTTTCTCAGGGTTGACAAGG
3463_G_spekei           CATACAAGTTCAAAGACCTCATCGAAGAAAAGCTGCAGTTGAAGTAAGTGTGGACCTTGGGATGGGGTGCGGTGAGAGCTTGGAGGCTGGTTGGCCTCGGCTCACGGGTCAGGCTCTGAAGTAGTGACCGCAGTGGCCCAGCTGCTATACACCCCCTCCTCCCTGCTCTGGGGATCCTGAGTCCCCACAGCCACAGTGAGACTTTGGGGAGCTGCCAGGGGGCCATGGGCCTGAGGTCAGGCTCTGGGCCAGCTGCAGCGGGATTTGGGTGGCCAAACCTCAGGAAGGGAACTGCACGGGGCGGGGTGAGGGATGAAAGGAAGAGAGGGGAACCCCGAGACCGAGTCTGCCCGCTCCTGTGGTGACATGAGGCTCCCTGGCCCACTGGATGGAGGCTCTGGGGTCCATG-GGCACACCAGCTCCAGT-GAGCGGG-CCCTTCTTTCTCAGGGTTGACAAGG
3466_G_spekei           CATACAAGTTCAAAGACCTCATCGAAGAAAAGCTGCAGTTGAAGTAAGTGTGGACCTTGGGATGGGGTGCGGTGAGAGCTTGGAGGCTGGTTGGCCTCGGCTCACGGGTCAGGCTCTGAAGTAGTGACCGCAGTGGCCCAGCTGCTATACACCCCCTCCTCCCTGCTCTGGGGATCCTGAGTCCCCACAGCCACAGTGAGACTTTGGGGAGCTGCCAGGGGGCCATGGGCCTGAGGTCAGGCTCTGGGCCAGCTGCAGCGGGATTTGGGTGGCCAAACCTCAGGAAGGGAACTGCACGGGGCGGGGTGAGGGATGAAAGGAAGAGAGGGGAACCCCGAGACCGAGTCTGCCCGCTCCTGTGGTGACATGAGGCTCCCTGGCCCACTGGATGGAGGCTCTGGGGTCCATG-GGCACACCAGCTCCAGT-GAGCGGG-CCCTTCTTTCTCAGGGTTGACAAGG
3467_G_spekei           CATACAAGTTCAAAGACCTCATCGAAGAAAAGCTGCAGTTGAAGTAAGTGTGGACCTTGGGATGGGGTGCGGTGAGAGCTTGGAGGCTGGTTGGCCTCGGCTCACGGGTCAGGCTCTGAAGTAGTGACCGCAGTGGCCCAGCTGCTATACACCCCCTCCTCCCTGCTCTGGGGATCCTGAGTCCCCACAGCCACAGTGAGACTTTGGGGAGCTGCCAGGGGGCCATGGGCCTGAGGTCAGGCTCTGGGCCAGCTGCAGCGGGATTTGGGTGGCCAAACCTCAGGAAGGGAACTGCACGGGGCGGGGTGAGGGATGAAAGGAAGAGAGGGGAACCCCGAGACCGAGTCTGCCCGCTCCTGTGGTGACATGAGGCTCCCTGGCCCACTGGATGGAGGCTCTGGGGTCCATG-GGCACACCAGCTCCAGT-GAGCGGG-CCCTTCTTTCTCAGGGTTGACAAGG
3469_G_spekei           CATACAAGTTCAAAGACCTCATCGAAGAAAAGCTGCAGTTGAAGTAAGTGTGGACCTTGGGATGGGGTGCGGTGAGAGCTTGGAGGCTGGTTGGCCTCGGCTCACGGGTCAGGCTCTGAAGTAGTGACCGCAGTGGCCCAGCTGCTATACACCCCCTCCTCCCTGCTCTGGGGATCCTGAGTCCCCACAGCCACAGTGAGACTTTGGGGAGCTGCCAGGGGGCCATGGGCCTGAGGTCAGGCTCTGGGCCAGCTGCAGCGGGATTTGGGTGGCCAAACCTCAGGAAGGGAACTGCACGGGGCGGGGTGAGGGATGAAAGGAAGAGAGGGGAACCCCGAGACCGAGTCTGCCCGCTCCTGTGGTGACATGAGGCTCCCTGGCCCACTGGATGGAGGCTCTGGGGTCCATG-GGCACACCAGCTCCAGT-GAGCGGG-CCCTTCTTTCTCAGGGTTGACAAGG
Chad19_G_dorcas         CATACAAGTTCAAAGACCTCATCGAAGAAAAGCTGCAGTTGAAGTAAGTGTGGACCTTGGGATGGGGTGCGGTGAGAGCTTGGAGGCTGGTTGGCCTCGGCTCACGGGTCAGGCTCTGAAGTAGTGACCGCAGTGGCCCAGCTGCTATACACCCCCTCCTCCCTGCTCTGGGGATCCTGAGTCCCCACAGCCACAG-CTCCCCCTGGGGAGCTGCCAGGGGGCCATGGGCCTGAGGTCAGGCTCTGGGCCAGCTGCAGCGGGATTTGGGTGGCCAAACCTCAGGAAGGGAACTGCACGGGGCGGGGTGAGGGATGAAAGGAAGAGAGGGGAACCCCGAGACCGAGTCTGCCCGCTCCTGTGGTGACATGAGGCTCCCTGGCCCACTGGATGGAGGCTCTGGGGTCCATG-GGCACACCAGCTCCAGT-GAGCGGG-CCCTTCTTTCTCAGGGTTGACAAGG
Chad7_G_dorcas          CATACAAGTTCAAAGACCTCATCGAAGAAAAGCTGCAGTTGAAGTAAGTGTGGACCTTGGGATGGGGTGCGGTGAGAGCTTGGAGGCTGGTTGGCCTCGGCTCACGGGTCAGGCTCTGAAGTAGTGACCGCAGTGGCCCAGCTGCTATACACCCCCTCCTCCCTGCTCTGGGGATCCTGAGTCCCCACAGCCACAG-CTCCCCCTGGGGAGCTGCCAGGGGGCCATGGGCCTGAGGTCAGGCTCTGGGCCAGCTGCAGCGGGATTTGGGTGGCCAAACCTCAGGAAGGGAACTGCACGGGGYGGGGTGAGGGATGAAAGGAAGAGAGGGGAACCCCGAGACCGAGTCTGCCCGCTCCTGTGGTGACATGAGGCTCCCTGGCCCACTGGATGGAGGCTCTGGGGTCCATG-GGCACACCAGCTCCAGT-GAGCGGG-CCCTTCTTTCTCAGGGTTGACAAGG
2866_G_dorcas           CATACAAGTTCAAAGACCTCATCGAAGAAAAGCTGCAGTTGAAGTAAGTGTGGACCTTGGGATGGGGTGCGGTGAGAGCTTGGAGGCTGGTTGGCCTCGGCTCACGGGTCAGGCTCTGAAGTAGTGACCGCAGTGGCCCAGCTGCTATACACCCCCTCCTCCCTGCTCTGGGGATCCTGAGTCCCCACAGCCACAG-CTCCCCCTGGGGAGCTGCCAGGGGGCCATGGGCCTGAGGTCAGGCTCTGGGCCAGCTGCAGCGGGATTTGGGTGGCCAAACCTCAGGAAGGGAACTGCACGGGGCGGGGTGAGGGATGAAAGGAAGAGAGGGGAACCCCGAGACCGAGTCTGCCCGCTCCTGTGGTGACATGAGGCTCCCTGGCCCACTGGATGGAGGCTCTGGGGTCCATG-GGCACACCAGCTCCAGT-GAGCGGG-CCCTTCTTTCTCAGGGTTGACAAGG
3564_G_dorcas           CATACAAGTTCAAAGACCTCATCGAAGAAAAGCTGCAGTTGAAGTAAGTGTGGACCTTGGGATGGGGTGCGGTGAGAGCTTGGAGGCTGGTTGGCCTCGGCTCACGGGTCAGGCTCTGAAGTAGTGACCGCAGTGGCCCAGCTGCTATACACCCCCTCCTCCCTGCTCTGGGGATCCTGAGTCCCCACAGCCACAGTGAGACTTTGGGGAGCTGCCAGGGGGCCATGGGCCTGAGGTCAGGCTCTGGGCCAGCTGCAGCGGGATTTGGGTGGCCAAACCTCAGGAAGGGAACTGCAYGGGGCGGGGTGAGGGATGAAAGGAAGAGAAGGGAACCCCGAGACCGAGTCTGCCCGCTCCTGTGGTGACATGAGGCTCCCTGGCCCACTGGATGGAGGCTCTGGGGTTCATG-GGCACACCAGCTCCAGT-GAGCGGG-CCCTTCTTTCTCAGGGTTGACAAGG
AWWP9159_G_dorcas       CATACAAGTTCAAAGACCTCATCGAAGAAAAGCTGCAGTTGAAGTAAGTGTGGACCTTGGGATGGGGTGCGGTGAGAGCTTGGAGGCTGGTTGGCCTCGGCTCACGGGTCAGGCTCTGAAGTAGTGACCGCAGTGGCCCAGCTGCTATACACCCCCTCCTCCCTGCTCTGGGGATCCTGAGTCCCCACAGCCACAGTGAGACTTTGGGGAGCTGCCAGGGGGCCATGGGCCTGAGGTCAGGCTCTGGGCCAGCTGCAGCGGGATTTGGGTGGCCAAACCTCAGGAAGGGAACTGCAYGGGGCGGGGTGAGGGATGAAAGGAAGAGAAGGGAACCCCGAGACCGAGTCTGCCCGCTCCTGTGGTGACATGAGGCTCCCTGGCCCACTGGATGGAGGCTCTGGGGTTCATG-GGCACACCAGCTCCAGT-GAGCGGG-CCCTTCTTTCTCAGGGTTGACAAGG
PCGD59_G_dorcas         CATACAAGTTCAAAGACCTCATCGAAGAAAAGCTGCAGTTGAAGTAAGTGTGGACCTTGGGATGGGGTGCGGTGAGAGCTTGGAGGCTGGTTGGCCTCGGCTCACGGGTCAGGCTCTGAAGTAGTGACCGCAGTGGCCCAGCTGCTATACACCCCCTCCTCCCTGCTCTGGGGATCCTGAGTCCCCACAGCCACAGTGAGACTTTGGGGAGCTGCCAGGGGGCCATGGGCCTGAGGTCAGGCTCTGGGCCAGCTGCAGCGGGATTTGGGTGGCCAAACCTCAGGAAGGGAACTGCACGGGGCGGGGTGAGGGATGAAAGGAAGAGAAGGGAACCCCGAGACCGAGTCTGCCCGCTCCTGTGGTGACATGAGGCTCCCTGGCCCACTGGATGGAGGCTCTGGGGTTCATG-GGCACACCAGCTCCAGT-GAGCGGG-CCCTTCTTTCTCAGGGTTGACAAGG
PCGD1_G_dorcas          ?????????????????????????????????????????????TAGTGTGGACCTTGGGATGGGGTGCGGTGAGAGCTTGGAGGCTGGTTGGCCTCGGCTCACGGGTCAGGCTCTGAAGTAGTGACCGCAGTGGCCCAGCTGCTATACACCCCCTCCTCCCTGCTCTGGGGATCCTGAGTCCCCACAGCCACAG-CTCCCCCTGGGGAGCTGCCAGGGGGCCATGGGCCTGAGGTCAGGCTCTGGGCCAGCTGCAGCGGGATTTGGGTGGCCAAACCTCAGGAAGGGAACTGCACGGGGCGGGGTGAGGGATGAAAGGAAGAGAGGGGAACCCCGAGACCGAGTCTGCCCGCTCCTGTGGTGACATGAGGCTCCCTGGCCCACTGGATGGAGGCTCTGGGGTCCATG-GGCACACCAGCTCCAGT-GAGCGGG-CCCTTCTTTCTCAGGGTTGACAAG?
3261_G_dorcas           ???????????????????????????????????????????????????????????GGATGGGGTGCGGTGAGAGCTTGGAGGCTGGTTGGCCTCGGCTCACGGGTCAGGCTCTGAAGTAGTGACCGCAGTGGCCCAGCTGCTATACACCCCCTCCTCCCTGCTCTGGGGATCCTGAGTCCCCACAGCCACAG-CTCCCCCTGGGGAGCTGCCAGGGGGCCATGGGCCTGAGGTCAGGCTCTGGGCCAGCTGCAGCGGGATTTGGGTGGCCAAACCTCAGGAAGGGAACTGCACGGGGCGGGGTGAGGGATGAAAGGAAGAGAGGGGAACCCCGAGACCGAGTCTGCCCGCTCCTGTGGTGACATGAGGCTCCCTGGCCCACTGGATGGAGGCTCTGGGGTCCATGGGGCACACCAGCTCCAGTGGAGCGGGGCCCTTCTTTCTCAGGGTTGACAAGG
Mongo_G_subgutturosa    CATACAAGTTCAAAGACCTCATCGAAGAAAAGCTGCAGTTGAAGTAAGTGTGGACCTTGGGATGGGGTGCGGTGAGAGCTTGGAGGCTGGTTGGCCTCGGCTCACGGGTCAGGCTCTGAAGTAGTGACCGCAGTGGCCCAGCTGCTATACACCCCCTCCTCCCTGCTCTGGGGATCCTGAGTCCCCACAGCCACAGTGAGACTTTGGGGAGCTGCCAGGGGGCCATGGGCCTGAGGTCAGGCTCTGGGCCAGCTGCAGCGGGATTTGGGTGGCCAAACCTCAGGAAGGGAACTGCACGGGGCGGGGTGAGGGATGAAAGGAAGAGAGGGGAACCCCGAGACCGAGTCTGCCCGCTCCTGTGGTGACATGAGGCTCCCTGGCCCACTGGATGGAGGCTCTGGGGTCCATG-GGCACACCAGCTCCAGT-GAGCGGG-CCCTTCTTTCTCAGGGTTGACAAGG
AWWP9053_G_subgutturosa CATACAAGTTCAAAGACCTCATCGAAGAAAAGCTGCAGTTGAAGTAAGTGTGGACCTTGGGATGGGGTGCGGTGAGAGCTTGGAGGCTGGTTGGCCTCGGCTCACGGGTCAGGCTCTGAAGTAGTGACCGCAGTGGCCCAGCTGCTATACACCCCCTCCTCCCTGCTCTGGGGATCCTGAGTCCCCACAGCCACAGTGAGACTTTGGGGAGCTGCCAGGGGGCCATGGGCCTGAGGTCAGGCTCTGGGCCAGCTGCAGCGGGATTTGGGTGGCCAAACCTCAGGAAGGGAACTGCACGGGGCGGGGTGAGGGATGAAAGGAAGAGAGGGGAACCCCGAGACCGAGTCTGCCCGCTCCTGTGGTGACATGAGGCTCCCTGGCCCACTGGATGGAGGCTCTGGGGTCCATG-GGCACACCAGCTCCAGT-GAGCGGG-CCCTTCTTTCTCAGGGTTGACAAGG
583_G_bennettii         CATACAAGTTCAAAGACCTCATCGAAGAAAAGCTGCAGTTGAAGTAAGTGTGGACCTTGGGATGGGGTGCGGTGAGAGCTTGGAGGCTGGTTGGCCTCGGCTCACGGGTCAGGCTCTGAAGTAGTGACCGCAGTGGCCCAGCTGCTATACACCCCCTCCTCCCTGCTCTGGGGATCCTGAGTCCCCACAGCCACAGTGAGACTTTGGGGAGCTGCCAGGGGGCCATGGGCCTGAGGTCAGGCTCTGGGCCAGCTGCAGCGGGATTTGGGTGGCCAAACCTCAGGAAGGGAACTGCACGGGGYGGGGTGAGGGATGAAAGGAAGAGAGGGGAACCCCGAGACCGAGTCTGCCCGCTCCTGTGGTGACATGAGGCTCCCTGGCCCACTGGATGGAGGCTCTGGGGTCCATG-GGCACACCAGCTCCAGT-GAGCGGG-CCCTTCTTTCTCAGGGTTGACAAGG
7_G_bennettii           CATACAAGTTCAAAGACCTCATCGAAGAAAAGCTGCAGTTGAAGTAAGTGTGGACCTTGGGATGGGGTGCGGTGAGAGCTTGGAGGCTGGTTGGCCTCGGCTCACGGGTCAGGCTCTGAAGTAGTGACCGCAGTGGCCCAGCTGCTATACACCCCCTCCTCCCTGCTCTGGGGATCCTGAGTCCCCACAGCCACAGTGAGACTTTGGGGAGCTGCCAGGGGGCCATGGGCCTGAGGTCAGGCTCTGGGCCAGCTGCAGCGGGATTTGGGTGGCCAAACCTCAGGAAGGGAACTGCACRGGGCGGGGTGAGGGATGAAAGGAAGAGAGGGGAACCCCGAGACCGAGTCTGCCCGCTCCTGTGGTGACATGAGGCTCCCTGGCCCACTGGATGGAGGCTCTGGGGTCCATG-GGCACACCAGCTCCAGT-GAGCGGG-CCCTTCTTTCTCAGGGTTGACAAGG
9_G_bennettii           CATACAAGTTCAAAGACCTCATCGAAGAAAAGCTGCAGTTGAAGTAAGTGTGGACCTTGGGATGGGGTGCGGTGAGAGCTTGGAGGCTGGTTGGCCTCGGCTCACGGGTCAGGCTCTGAAGTAGTGACCGCAGTGGCCCAGCTGCTATACACCCCCTCCTCCCTGCTCTGGGGATCCTGAGTCCCCACAGCCACAGTGAGACTTTGGGGAGCTGCCAGGGGGCCATGGGCCTGAGGTCAGGCTCTGGGCCAGCTGCAGCGGGATTTGGGTGGCCAAACCTCAGGAAGGGAACTGCACRGGGCGGGGTGAGGGATGAAAGGAAGAGAGGGGAACCCCGAGACCGAGTCTGCCCGCTCCTGTGGTGACATGAGGCTCCCTGGCCCACTGGATGGAGGCTCTGGGGTCCATG-GGCACACCAGCTCCAGT-GAGCGGG-CCCTTCTTTCTCAGGGTTGACAAGG
6_G_bennettii           ?????????????????????????????????TGCAGTTGAAGTA-GTGTGGACCTTGGGATGGGGTGCGGTGAGAGCTTGGAGGCTGGTTGGCCTCGGCTCACGGGTCAGGCTCTGAAGTAGTGACCGCAGTGGCCCAGCTGCTATACACCCCCTCCTCCCTGCTCTGGGGATCCTGAGTCCCCACAGCCACAGTGAGACTTTGGGGAGCTGCCAGGGGGCCATGGGCCTGAGGTCAGGCTCTGGGCCAGCTGCAGCGGGATTTGGGTGGCCAAACCTCAGGAAGGGAACTGCACGGGGYGGGGTGAGGGATGAAAGGAAGAGAGGGGAACCCCGAGACCGAGTCTGCCCGCTCCTGTGGTGACATGAGGCTCCCTGGCCCACTGGATGGAGGCTCTGGGGTCCATG-GGCACACCAGCTCCAGT-GAGCGGG-CCCTTCTTTCTCAGGGTTGACAAGG
10_G_bennettii          ????????????????????????????????CTGCAGTTGAAGTAAGTGTGGACCTTGGGATGGGGTGCGGTGAGAGCTTGGAGGCTGGTTGGCCTCGGCTCACGGGTCAGGCTCTGAAGTAGTGACCGCAGTGGCCCAGCTGCTATACACCCCCTCCTCCCTGCTCTGGGGATCCTGAGTCCCCACAGCCACAGTGAGACTTTGGGGAGCTGCCAGGGGGCCATGGGCCTGAGGTCAGGCTCTGGGCCAGCTGCAGCGGGATTTGGGTGGCCAAACCTCAGGAAGGGAACTGCACGGGGCGGGGTGAGGGATGAAAGGAAGAGAGGGGAACCCCGAGACCGAGTCTGCCCGCTCCTGTGGTGACATGAGGCTCCCTGGCCCACTGGATGGAGGCTCTGGGGTCCATG-GGCACACCAGCTCCAGT-GAGCGGG-CCCTTCTTTCTCAGGGTTGACAAGG
2887_G_cuvieri          CATACAAGTTCAAAGACCTCATCGAAGAAAAGCTGCAGTTGAAGTAAGTGTGGACCTTGGGATGGGGTGCGGTGAGAGCTTGGAGGCTGGTTGGCCTCGGCTCACGGGTCAGGCTCTGAAGTAGTGACCGCAGTGGCCCAGCTGCTATACACCCCCTCCTCCCTGCTCTGGGGATCCTGAGTCCCCACAGCCACAGTGAGACTTTGGGGAGCTGCCAGGGGGCCATGGGCCTGAGGTCAGGCTCTGGGCCAGCTGCAGCGGGATTTGGGTGGCCAAACCTCAGGAAGGGAACTGCACGGGGCGGGGTGAGGGATGAAAGGAAGAGAGGGGAACCCCGAGACCGAGTCTGCCCGCTCCTGTGGTGACATGAGGCTCCCTGGCCCACTGGATGGAGGCTCTGGGGTCCATG-GGCACACCAGCTCCAGT-GAGCGGG-CCCTTCTTTCTCAGGGTTGACAAGG
2885_G_cuvieri          CATACAAGTTCAAAGACCTCATCGAAGAAAAGCTGCAGTTGAAGTAAGTGTGGACCTTGGGATGGGGTGCGGTGAGAGCTTGGAGGCTGGTTGGCCTCGGCTCACGGGTCAGGCTCTGAAGTAGTGACCGCAGTGGCCCAGCTGCTATACACCCCCTCCTCCCTGCTCTGGGGATCCTGAGTCCCCACAGCCACAGTGAGACTTTGGGGAGCTGCCAGGGGGCCATGGGCCTGAGGTCAGGCTCTGGGCCAGCTGCAGCGGGATTTGGGTGGCCAAACCTCAGGAAGGGAACTGCACGGGGCGGGGTGAGGGATGAAAGGAAGAGAGGGGAACCCCGAGACCGAGTCTGCCCGCTCCTGTGGTGACATGAGGCTCCCTGGCCCACTGGATGGAGGCTCTGGGGTCCATG-GGCACACCAGCTCCAGT-GAGCGGG-CCCTTCTTTCTCAGGGTTGACAAGG
781_G_leptoceros        CATACAAGTTCAAAGACCTCATCGAAGAAAAGCTGCAGTTGAAGTAAGTGTGGACCTTGGGATGGGGTGCGGTGAGAGCTTGGAGGCTGGTTGGCCTCGGCTCACGGGTCAGGCTCTGAAGTAGTGACCGCAGTGGCCCAGCTGCTATACACCCCCTCCTCCCTGCTCTGGGGATCCTGAGTCCCCACAGCCACAGTGAGACTTTGGGGAGCTGCCAGGGGGCCATGGGCCTGAGGTCAGGCTCTGGGCCAGCTGCAGCGGGATTTGGGTGGCCAAACCTCAGGAAGGGAACTGCACGGGGCGGGGTGAGGGATGAAAGGAAGAGAGGGGAACCCCGAGACCGAGTCTGCCCGCTCCTGTGGTGACATGAGGCTCCCTGGCCCACTGGATGGAGGCTCTGGGGTCCATG-GGCACACCAGCTCCAGT-GAGCGGG-CCCTTCTTTCTCAGGGTTGACAAGG
782_G_leptoceros        CATACAAGTTCAAAGACCTCATCGAAGAAAAGCTGCAGTTGAAGTAAGTGTGGACCTTGGGATGGGGTGCGGTGAGAGCTTGGAGGCTGGTTGGCCTCGGCTCACGGGTCAGGCTCTGAAGTAGTGACCGCAGTGGCCCAGCTGCTATACACCCCCTCCTCCCTGCTCTGGGGATCCTGAGTCCCCACAGCCACAGTGAGACTTTGGGGAGCTGCCAGGGGGCCATGGGCCTGAGGTCAGGCTCTGGGCCAGCTGCAGCGGGATTTGGGTGGCCAAACCTCAGGAAGGGAACTGCACGGGGCGGGGTGAGGGATGAAAGGAAGAGAGGGGAACCCCGAGACCGAGTCTGCCCGCTCCTGTGGTGACATGAGGCTCCCTGGCCCACTGGATGGAGGCTCTGGGGTCCATG-GGCACACCAGCTCCAGT-GAGCGGG-CCCTTCTTTCTCAGGGTTGACAAGG
75_G_marica             ??TACAAGTTCAAAGACCTCATCGAAGAAAAGCTGCAGTTGAAGTAAGTGTGGACCTTGGGATGGGGTGCGGTGAGAGCTTGGAGGCTGGTTGGCCTCGGCTCACGGGTCAGGCTCTGAAGTAGTGACCGCAGTGGCCCAGCTGCTATACACCCCCTCCTCCCTGCTCTGGGGATCCTGAGTCCCCACAGCCACAGTGAGACTTTGGGGAGCTGCCAGGGGGCCATGGGCCTGAGGTCAGGCTCTGGGCCAGCTGCAGCGGGATTTGGGTGGCCAAACCTCAGGAAGGGAACTGCACGGGGCGGGGTGAGGGATGAAAGGAAGAGAGGGGAACCCCGAGACCGAGTCTGCCCGCTCCTGTGGTGACATGAGGCTCCCTGGCCCACTGGATGGAGGCTCTGGGGTCCATG-GGCACACCAGCTCCAGT-GAGCGGG-CCCTTCTTTCTCAGGGTTGACAA??
90_G_marica             ?ATACAAGTTCAAAGACCTCATCGAAGAAAAGCTGCAGTTGAAGTAAGTGTGGACCTTGGGATGGGGTGCGGTGAGAGCTTGGAGGCTGGTTGGCCTCGGCTCACGGGTCAGGCTCTGAAGTAGTGACCGCAGTGGCCCAGCTGCTATACACCCCCTCCTCCCTGCTCTGGGGATCCTGAGTCCCCACAGCCACAGTGAGACTTTGGGGAGCTGCCAGGGGGCCATGGGCCTGAGGTCAGGCTCTGGGCCAGCTGCAGCGGGATTTGGGTGGCCAAACCTCAGGAAGGGAACTGCACGGGGCGGGGTGAGGGATGAAAGGAAGAGAGGGGAACCCCGAGACCGAGTCTGCCCGCTCCTGTGGTGACATGAGGCTCCCTGGCCCACTGGATGGAGGCTCTGGGGTCCATG-GGCACACCAGCTCCAGT-GAGCGGG-CCCTTCTTTCTCAGGGTTGACAAGG
271_G_marica            CATACAAGTTCAAAGACCTCATCGAAGAAAAGCTGCAGTTGAAGTAAGTGTGGACCTTGGGATGGGGTGCGGTGAGAGCTTGGAGGCTGGTTGGCCTCGGCTCACGGGTCAGGCTCTGAAGTAGTGACCGCAGTGGCCCAGCTGCTATACACCCCCTCCTCCCTGCTCTGGGGATCCTGAGTCCCCACAGCCACAGTGAGACTTTGGGGAGCTGCCAGGGGGCCATGGGCCTGAGGTCAGGCTCTGGGCCAGCTGCAGCGGGATTTGGGTGGCCAAACCTCAGGAAGGGAACTGCACGGGGCGGGGTGAGGGATGAAAGGAAGAGAGGGGAACCCCGAGACCGAGTCTGCCCGCTCCTGTGGTGACATGAGGCTCCCTGGCCCACTGGATGGAGGCTCTGGGGTCCATG-GGCACACCAGCTCCAGT-GAGCGGG-CCCTTCTTTCTCAGGGTTGACAAGG
7895_E_rufifrons        CATACAAGTTCAAAGACCTCATCGAAGAAAAGCTGCAGTTGAAGTAAGTGTGGACCTTGGGATGGGGTGTGGTGAGAGCTTGGAGGCTGGTTGGCCTCGGCTCACGGGTCAGGCTCAGAAGTAGTGACCTCAGTGGCCCAGCTGCTATACACCCCCTCCTCCCTGCTCTGGGGATCCTGAGTCCCCACAGCCACAGTGAGACTTTGGGGAGCTGCCAGGGGGCCATGGGCCTGAGGTCAGGCTCTGGGCCAGCTGCAGCGGGATTTGGGTGGCCAAACCTCAGGAAGGGAACTGCACGGGGCGGGGTGAGGGATGAAAGGAAGAGAGGGGAGCCCCGAGACCGAGTCTGCCCGCTCCTGTGGTGACATGAGGCTCCCTGGCCCACTGGATGGAGGCTCTGGGGTCCATG-GGCACACCAGCTCCAGT-GAGCGGG-CCCTTCTTTCTCAGGGTTGACAAGG
9055_E_rufifrons        ??????????????????????????????????????????????AGTGTGGACCTTGGGATGGGGTGYGGTGAGAGCTTGGAGGCTGGTTGGCCTCGSCTCACGGGTCAGGCTCWGAAGTAGTGACCKCAGTGGCCCAGCTGCTATACACCCCCTCCTCCCTGCTCTGGGGATCCTGAGTCCCCACAGCCACAGTGARACTTTGGGGAGCTGCCAGGGGGCCATGGSCCTGAGGTCAGGCTCTGGGCCAGCTGCAGCGGGATTTGGGTGGCCAAACCTCAGGAAGGGAACTGCACGGGGCGGGGTGAGGGAT-AAAGGAAGAGAGGGGARCCCCGAGACCGAGTCTGCCYGCTCCTGTGGTGACATGAGGCTCCCTGGCCCACTGGATGGAGGCTCTGGGGTCCATG--GCACACCAGCTCCAGTG?????????????????????????????????
8397_E_rufifrons        CATACAAGTTCAAAGACCTCATCGAAGAAAAGCTGCAGTTGAAGTAAGTGTGGACCTTGGGATGGGGTGTGGTGAGAGCTTGGAGGCTGGTTGGCCTCGGCTCACGGGTCAGGCTCAGAAGTAGTGACCTCAGTGGCCCAGCTGCTATACACCCCCTCCTCCCTGCTCTGGGGATCCTGAGTCCCCACAGCCACAGTGAGACTTTGGGGAGCTGCCAGGGGGCCATGGGCCTGAGGTCAGGCTCTGGGCCAGCTGCAGCGGGATTTGGGTGGCCAAACCTCAGGAAGGGAACTGCACGGGGCGGGGTGAGGGATGAAAGGAAGAGAGGGGAGCCCCGAGACCGAGTCTGCCYGCTCCTGTGGTGACATGAGGCTCCCTGGCCCACTGGATGGAGGCTCTGGGGTCCATG-GGCACACCAGCTCCAGT-GAGCGGG-CCCTTCTTTCTCAGGGTTGACAAGG
7238_E_rufifrons        ?????????????????????????????????????????????????????????????????????????????????????????????????????????????????????????????????????????????????????????????????????????????????????????????????????????????????????????????????????????????????????????????????????????????????????????????????????????????????????????????????????????????????????????????????????????????????????????????????????????????????????????????????????????????????????????????????????????????
OZ1_A_cervicapra        CATACAAGTTCAAAGACCTCATCGAAGAAAAGCTGCAGTTGAAGTAAGTGTGGACCTTGGGATGGGGTGCGGTGAGAGCTTGGAGGCTGGTTGGCCTCGGCTCACGGGTCAGGCTCTGAAGTAGTGACCTCAGTGGCCCAGCTGCTATACACCCCCTCCTCCCTGCTCTGGGGATCCTGAATCCCCACAGCCACAGTGAGACTTTGGGGAGCTGCCAGGGGGCCATGGGCCTGAGGTCAGGCTCTGGGCCAGCTGCAGTGGGATTTGGGTGGCCAAACCTCAGGAAGGGAACTGCACGGGGT-GGGTGAGGGATGAAAGGAAGAGAGGGGAACCCCGAGACCGAGTCTGCCCGCTCCTGTGGTGACATGAGGCTCCCTGGCCCACTGGATGGAGGCTCTGGGGTCCATG-GGCACACCAGCTCCAGT-GAGCAGG-CCCTTCTTTCTCAGGGTTGACAAG?
OZ2_A_cervicapra        CATACAAGTTCAAAGACCTCATCGAAGAAAAGCTGCAGTTGAAGTAAGTGTGGACCTTGGGATGGGGTGCGGTGAGAGCTTGGAGGCTGGTTGGCCTCGGCTCACGGGTCAGGCTCTGAAGTAGTGACCTCAGTGGCCCAGCTGCTATACACCCCCTCCTCCCTGCTCTGGGGATCCTGAATCCCCACAGCCACAGTGAGACTTTGGGGAGCTGCCAGGGGGCCATGGGCCTGAGGTCAGGCTCTGGGCCAGCTGCAGTGGGATTTGGGTGGCCAAACCTCAGGAAGGGAACTGCACGGGGT-GGGTGAGGGATGAAAGGAAGAGAGGGGAACCCCGAGACCGAGTCTGCCCGCTCCTGTGGTGACATGAGGCTCCCTGGCCCACTGGATGGAGGCTCTGGGGTCCATG-GGCACACCAGCTCCAGT-GAGCAGG-CCCTTCTTTCTCAGGGTTGACAAGG
OZ3_A_cervicapra        ?ATACAAGTTCAAAGACCTCATCGAAGAAAAGCTGCAGTTGAAGTAAGTGTGGACCTTGGGATGGGGTGCGGTGAGAGCTTGGAGGCTGGTTGGCCTCGGCTCACGGGTCAGGCTCTGAAGTAGTGACCGCAGTGGCCCAGCTGCTATACACCCCCTCCTCCCTGCTCTGGGGATCCTGAATCCCCACAGCCACAGTGAGACTTTGGGGAGCTGCCAGGGGGCCATGGGCCTGAGGTCAGGCTCTGGGCCAGCTGCAGCGGGATTTGGGTGGCCAAACCTCAGGAAGGGAACTGCACGGGG-GGGGTGAGGGATGAAAGGAAGAGAGGGGAACCCCGAGACCGAGTCTGCCCGCTCCTGTGGTGACATGAGGCTCCCTGGCCCACTGGATGGAGGCTCTGGGGTCCATG-GGCACACCAGCTCCAGT-GAGCAGG-CCCTTCTTTCTCAGGGTTGACAAGG
OZ4_A_cervicapra        ??TACAAGTTCAAAGACCTCATCGAAGAAAAGCTGCAGTTGAAGTAAGTGTGGACCTTGGGATGGGGTGCGGTGAGAGCTTGGAGGCTGGTTGGCCTCGGCTCACGGGTCAGGCTCTGAAGTAGTGACCKCAGTGGCCCAGCTGCTATACACCCCCTCCTCCCTGCTCTGGGGATCCTGAATCCCCACAGCCACAGTGAGACTTTGGGGAGCTGCCAGGGGGCCATGGGCCTGAGGTCAGGCTCTGGGCCAGCTGCAGYGGGATTTGGGTGGCCAAACCTCAGGAAGGGAACTGCACGGGG-GGGGTGAGGGATGAAAGGAAGAGAGGGGAACCCCGAGACCGAGTCTGCCCGCTCCTGTGGTGACATGAGGCTCCCTGGCCCACTGGATGGAGGCTCTGGGGTCCATG-GGCACACCAGCTCCAGTG?????????????????????????????????
S06_S_tatarica          CATACAAGTTCAAAGACCTCATCGAAGAAAAGCTGCAGTTGAAGTAAGTATGGACCTTGGGATGGGGTGCGGTGAGAGCTTGGAGGCTGGTTGGCCTCAGCTCACGGGTCGGGCTCTGAAGTAGTGACCGCAGTGCCCCAGCTGCTATACACCCCCTCCTTCCTGCTCTGGGGATCCTGAGACCCCACAACCACAGTGAGACTTTGGGGAGCTGCCAGGGGGTCATGGGCCTGAGGTCAGGCTCTGGGCCAGCTGCAGCGGGATTTGGGTAGCCAAACCTCAGGAAGGGAACTGCACAGGGCGGGGTGAGGGCTGAAAAGAAGAGAGGGGAACCCCGAGACCGAGTCTGCCCGCTCCCGTGGTGACATGAGGCTCCCTGGCCCACTGGATGGAGGCTCTGGGGTCCATG-GGCACACCAGCTCCAGT-GAGCGGG-CCCTTCTTTCTCAGGGTTGACAAGG
S08_S_tatarica          ?ATACAAGTTCAAAGACCTCATCGAAGAAAAGCTGCAGTTGAAGTAAGTRTGGACCTTGGGATGGGGTGCGGTGAGAGCTTGGAGGCTGGTTGGCCTCRGCTCACGGGTCGGGCTCTGAAGTAGTGACCGCAGTGCCCCAGCTGCTATACACCCCCTCCTTCCTGCTCTGGGGATCCTGAGACCCCACAACCACAGTGAGACTTTGGGGAGCTGCCAGGGGGTCATGGGCCTGAGGTCAGGCTCTGGGCCAGCTGCAGCGGGATTTGGGTRGCCAAACCTCAGGAAGGGAACTGCACAGGGCGGGGTGAGGGCTGAAAAGAAGAGAGGGGAACCCCGAGACCGAGTCTGCCCGCTCCCGTGGTGACATGAGGCTCCCTGGCCCACTGGATGGAGGCTCTGGGGTCCATG-GGCACACCAGCTCCAGT-GAGCGGG-CCCTTCTTTCTCAGGGTTGACAAGG
S10_S_tatarica          CATACAAGTTCAAAGACCTCATCGAAGAAAAGCTGCAGTTGAAGTAAGTRTGGACCTTGGGATGGGGTGCGGTGAGAGCTTGGAGGCTGGTTGGCCTCRGCTCACGGGTCGGGCTCTGAAGTAGTGACCGCAGTGCCCCAGCTGCTATACACCCCCTCCTTCCTGCTCTGGGGATCCTGAGACCCCACAACCACAGTGAGACTTTGGGGAGCTGCCAGGGGGTCATGGGCCTGAGGTCAGGCTCTGGGCCAGCTGCAGCGGGATTTGGGTRGCCAAACCTCAGGAAGGGAACTGCACAGGGCGGGGTGAGGGCTGAAAAGAAGAGAGGGGAACCCCGAGACCGAGTCTGCCCGCTCCCGTGGTGACATGAGGCTCCCTGGCCCACTGGATGGAGGCTCTGGGGTCCATG-GGCACACCAGCTCCAGT-GAGCGGG-CCCTTCTTTCTCAGGGT????????
S12_S_tatarica          CATACAAGTTCAAAGACCTCATCGAAGAAAAGCTGCAGTTGAAGTAAGTRTGGACCTTGGGATGGGGTGCGGTGAGAGCTTGGAGGCTGGTTGGCCTCRGCTCACGGGTCGGGCTCTGAAGTAGTGACCGCAGTGCCCCAGCTGCTATACACCCCCTCCTTCCTGCTCTGGGGATCCTGAGACCCCACAACCACAGTGAGACTTTGGGGAGCTGCCAGGGGGTCATGGGCCTGAGGTCAGGCTCTGGGCCAGCTGCAGCGGGATTTGGGTRGCCAAACCTCAGGAAGGGAACTGCACAGGGCGGGGTGAGGGCTGAAAAGAAGAGAGGGGAACCCCGAGACCGAGTCTGCCCGCTCCCGTGGTGACATGAGGCTCCCTGGCCCACTGGATGGAGGCTCTGGGGTCCATG-GGCACACCAGCTCCAGT-GAGCGGG-CCCTTCTTTCTCAGGGTTGACAAGG
SB_A_marsupialis        CATACAAGTTCAAAGACCTCATCGAAGAAAAGCTGCAGTTGAAGTAAGTGTGGACCTTGGGATGGGGTGCGGTGAGAGCTTGGAGGCTGGTTGGCCTCAGCTCACGGCTCGGGCTCTGAAGTAGTGACCGCAGTGGCCCAGCTGCTATACACCCCCTCCTCCCTGCTCTGGGGATCCTGAGTCCCCACAACCACAGTGAGACTTTGGGGAGCTGCCAGGGGGCCATGGGCCTGAGGTCAGGCTCTGGGCCAGCTGCAGCGGGATTTGGGTGGCCAAACCTCAGGAAGGGAACTGCACGGGGCGGGGCGAGGGCTGAAAGGAAGAGAGGGGAACCCTGAGACCAAGTCTGCCCACTCCCGTGGTGACATGAGGCTCCCTGGCCCACTGGATGGAGGCTCTGGGGTCCATG-GGCACACCAGCTCCAGT-GAGCGGG-CCCTTCTTTCTCAGGGTTGACAAGG
;
end;
