# Supplementary material for: Data on phylogenetic analyses of gazelles (genus Gazella) based on mitochondrial and nuclear intron markers
Source: Data Brief. 2016 Mar 2;7:551–7. doi: 10.1016/j.dib.2016.02.062 (PMC4802422; doi:10.1016/j.dib.2016.02.062)
Supplement: Supplementary file 16 — Supplementary material [file mmc16.zip › Lerp_et_al_Gazella_Phylogeny_BEAST.nwk]

((S06_S_tatarica:0.2973050001335542,(S08_S_tatarica:0.04015229976938883,(S10_S_tatarica:0.011570197148635941,S12_S_tatarica:0.011570197148635941):0.02858210262075289):0.2571527003641654):14.66914512225188,(SB_A_marsupialis:12.787354905652032,((7895_E_rufifrons:1.3771174143259497,(7238_E_rufifrons:0.6801782992291026,(8397_E_rufifrons:0.08199269724337199,9055_E_rufifrons:0.08199269724337199):0.5981856019857306):0.6969391150968471):5.522297668498041,(((OZ4_A_cervicapra:0.028784889553202575,OZ3_A_cervicapra:0.028784889553202575):1.0270013624801377,(OZ1_A_cervicapra:0.3894922190001715,OZ2_A_cervicapra:0.3894922190001715):0.6662940330331688):4.724907796683214,(((AWWP9159_G_dorcas1:0.6219644666114137,(PCGD59_G_dorcas1:0.3417440843236026,3564_G_dorcas1:0.3417440843236026):0.2802203822878111):1.7610745460655615,((Chad19_G_dorcas2:0.02694422979081601,Chad7_G_dorcas2:0.02694422979081601):0.4739415644475402,(2866_G_dorcas2:0.28314001197282046,(PCGD1_G_dorcas2:0.12728953629101802,3261_G_dorcas2:0.12728953629101802):0.15585047568180244):0.21774578226553576):1.882153218438619):1.6111202510089422,(((GH1_G_gazella:0.5608929792177824,(TAUM12479_G_gazella:0.06198778204960265,TAUM11861_G_gazella:0.06198778204960265):0.4989051971681797):0.9100057241458561,((GGF41_G_arabica:0.5691264255143063,(TAUM10170_G_arabica:0.08184012004889585,TAUM11048_G_arabica:0.08184012004889585):0.4872863054654104):0.38864153260614653,(OmanI_G_arabica:0.6442820650110406,(3455_G_arabica:0.05455947805395933,182_G_arabica:0.05455947805395933):0.5897225869570812):0.3134858931094122):0.5131307452431857):1.7556064219923213,(((3467_G_spekei:0.0796484769869803,3466_G_spekei:0.0796484769869803):0.27607597741164014,(3463_G_spekei:0.042693859216393015,3469_G_spekei:0.042693859216393015):0.3130305951822274):2.171453142525836,(((10_G_bennettii:0.14685014416968034,9_G_bennettii:0.14685014416968034):0.484885322167953,(7_G_bennettii:0.31584214948407663,(6_G_bennettii:0.1275191959029751,583_G_bennettii:0.1275191959029751):0.18832295358110152):0.3158933168535567):0.7799111289434544,((Mongo_G_subgutturosa:0.4189154956830077,AWWP9053_G_subgutturosa:0.4189154956830077):0.6677293524195589,((271_G_marica:0.3295314972576415,(90_G_marica:0.22881316652068318,75_G_marica:0.22881316652068318):0.10071833073695835):0.3803086020817199,((781_G_leptoceros:0.07847106923287939,782_G_leptoceros:0.07847106923287939):0.3018377604789748,(2887_G_cuvieri:0.2518275008498261,2885_G_cuvieri:0.2518275008498261):0.12848132886202812):0.32953126962750723):0.37680474876320513):0.32500174717852115):1.1155310016433688):0.6993275284315033):0.7676541383299575):1.7865347850306366):1.1187210341074367):5.8879398228280415):2.1790952167334012);
