# Supplementary material for: Data on phylogenetic analyses of gazelles (genus Gazella) based on mitochondrial and nuclear intron markers
Source: Data Brief. 2016 Mar 2;7:551–7. doi: 10.1016/j.dib.2016.02.062 (PMC4802422; doi:10.1016/j.dib.2016.02.062)
Supplement: Supplementary file 17 — Supplementary material [file mmc17.zip › Lerp_et_al_Gazella_Phylogeny_RAxML.nwk]

((S06_S_tatarica:4.27496458404122E-6,(S10_S_tatarica:4.27496458404122E-6,(S12_S_tatarica:4.27496458404122E-6,S08_S_tatarica:4.27496458404122E-6):4.27496458404122E-6):0.0023659997001752504):0.02449742899013774,(SB_A_marsupialis:0.040130546918394176,((7895_E_rufifrons:0.0022925587901958693,(7238_E_rufifrons:0.001808031306262012,(9055_E_rufifrons:4.27496458404122E-6,8397_E_rufifrons:2.4646772022758677E-4):0.003649111568801333):0.0013711856025970684):0.02813895608800623,(((OZ3_A_cervicapra:4.27496458404122E-6,OZ4_A_cervicapra:4.27496458404122E-6):5.603820594915213E-4,(OZ1_A_cervicapra:0.0026904632941724773,OZ2_A_cervicapra:4.1201511979100443E-4):0.0014781508146309563):0.01790235192926361,((((10_G_bennettii:8.154019318591194E-4,9_G_bennettii:4.27496458404122E-6):0.0010582190111512093,(583_G_bennettii:4.960409546947242E-4,(6_G_bennettii:8.479983426758348E-4,7_G_bennettii:0.0042074701692330005):4.27496458404122E-6):0.001934995675756021):0.002616799210713992,((Mongo_G_subgutturosa:0.0014664268285323949,AWWP9053_G_subgutturosa:2.995416868349146E-4):0.005213133679742345,((90_G_marica:6.548310354310271E-4,(75_G_marica:4.27496458404122E-6,271_G_marica:4.842154258755784E-4):0.0013204919706380175):0.0024051821644184472,(2887_G_cuvieri:9.872986761957604E-4,(2885_G_cuvieri:6.660170774373739E-4,(781_G_leptoceros:2.4056415292338475E-4,782_G_leptoceros:4.27496458404122E-6):9.915205380255992E-4):1.2601019549310087E-4):0.0023079137088015127):0.004259949760309024):6.176223382579006E-4):0.0048630432670892475,(((GH1_G_gazella:0.00179726165216235,(TAUM12479_G_gazella:2.2601000029888617E-4,TAUM11861_G_gazella:4.27496458404122E-6):0.00105060800345769):0.004145766839074187,((OmanI_G_arabica:7.963905532896933E-4,(3455_G_arabica:4.27496458404122E-6,182_G_arabica:4.27496458404122E-6):0.0024386238232564756):5.646012319857894E-4,(GGF41_G_arabica:0.0023851196680758973,(TAUM10170_G_arabica:5.218943254623842E-4,TAUM11048_G_arabica:4.27496458404122E-6):9.858407393345911E-4):0.0017366570844798025):0.001264328269637982):0.005810655433402884,((3469_G_spekei:2.4872408096237436E-4,(3463_G_spekei:4.27496458404122E-6,(3466_G_spekei:4.27496458404122E-6,3467_G_spekei:2.748271159193498E-4):0.001395642540393936):4.27496458404122E-6):0.00605151760764388,((PCGD59_G_dorcas:8.199263191222789E-4,(3564_G_dorcas:3.505237472286315E-4,AWWP9159_G_dorcas:0.003655080704785201):7.232286522956028E-4):0.0025959750703801014,((Chad19_G_dorcas:4.27496458404122E-6,Chad7_G_dorcas:4.27496458404122E-6):0.0021397441278543077,(2866_G_dorcas:6.689713685523692E-4,(PCGD1_G_dorcas:3.661048035367362E-4,3261_G_dorcas:0.0010124862460569506):3.8795783393249036E-4):4.836903958384559E-4):0.0026409706764730064):0.008398350928371557):6.482404086433851E-4):0.0026876871393111982):0.01273616657057187):0.0014194922293384934):0.018079027163231384):0.02449742899013774);
