# Supplementary material for: Data on phylogenetic analyses of gazelles (genus Gazella) based on mitochondrial and nuclear intron markers
Source: Data Brief. 2016 Mar 2;7:551–7. doi: 10.1016/j.dib.2016.02.062 (PMC4802422; doi:10.1016/j.dib.2016.02.062)
Supplement: Supplementary file 18 — Supplementary material [file mmc18.zip › Lerp_et_al_Gazella_SMOC1_alignment.nexus]

#NEXUS
[ Title Lerp_GazPhyl_Smoc_aligment]
begin data;
       dimensions ntax=48 nchar=671;
       format missing=? gap=- matchchar=. datatype=nucleotide;
       matrix

GH1_G_gazella           GGTGTGTGCTGGTGGACACCGGGCGTCCGCTGCCGGGGACCTCCACACGGTAAGCCCCTGGAGCCTGTCCTGCCCCTCAGAGGGACCCTGGCCCAGGAGAACCAGCTTCCTGTTGGGCTGGCACCTCGCGTCTCCCAGATTCACTGTCCTGGGCAGGTGGGAACTGAGACACTCGGGGGGCAGCATCTCTGCTCGTGGGCAGATGAGGTCCTGGTGGAGAGACCTGGATCTTGGATTCTGGTCACAGGGCTGGCCTTTTCTAGCTGGGTGGCCTTGGGGAAAGGAGGTAATCTCTCTGAACCTCAGTTCACTCAGGCAGGTTATTGCCCTGCCTGAGTCAGTAGGTGCTATGGGTCCAAAAGATCCTGTGTGCAGACATAAGGGGACACCACTCTACCTGAGTAACTCAGACAATGTGGCAACATGCCTGAACATGTCTCGTGGGGATGCTGATGGTGGGATTGCCCTGTAGCTAGTGGACGGTGCGGGAGCTATTTTGCCACCAGCTCTGGGTGCTCTAGGCTTAGAGACCACACAAATCATTGCTAGTGGTAGGGGCTGAAGTCGGCTCAGGTTCCAGCCCCTCCTTACCCCCTGCCTTTCTCTCTTCTTAGCTAC?????????????????????????????????????????????????????
TAUM11861_G_gazella     GGTGTGTGCTGGTGGACACCGGGCGTCCGCTGCCGGGGACCTCCACACGGTAAGCCCCTGGAGCCTGTCCTGCCCCTCAGAGGGACCCTGGCCCAGGAGAACCAGCTTCCTGTTGGGCTGGCACCTCGCGTCTCCCAGATTCACTGTCCTGGGCAGGTGGGAACTGAGACACTCGGGGGGCAGCATCTCTGCTCGTGGGCAGATGAGGTCCTGGTGGAGAGACCTGGATCTTGGATTCTGGTCACAGGGCTGGCCTTTTCTAGCTGGGTGGCCTTGGGGAAAGGAGGTAATCTCTCTGAACCTCAGTTCACTCAGGCAGGTTATTGCCCTGCCTGAGTCAGTAGGTGCTATGGGTCCAAAAGATCCTGTGTGCAGACATAAGGGGACACCACTCTACCTGAGTAACTCAGACAATGTGGCAACATGCCTGAACATGTCTCGTGGGGATGCTGATGGTGGGATTGCCCTGTAGCTAGTGGACGGTGCGGGAGCTATTTTGCCACCAGCTCTGGGTGCTCTAGGCTTAGAGACCACACAAATCATTGCTAGTGGTAGGGGCTGAAGTCGGCTCAGGTTCCAGCCCCTCCTTACCCCCTGCCTTTCTCTCTTCTTAGCTACGTGATGCCCA???????????????????????????????????????????
TAUM12479_G_gazella     ?GTGTGTGCTGGTGGACACCGGGCGTCCGCTGCCGGGGACCTCCACACGGTAAGCCCCTGGAGCCTGTCCTGCCCCTCAGAGGGACCCTGGCCCAGGAGAACCAGCTTCCTGTTGGGCTGGCACCTCGCGTCTCCCAGATTCACTGTCCTGGGCAGGTGGGAACTGAGACACTCGGGGGGCAGCATCTCTGCTCGTGGGCAGATGAGGTCCTGGTGGAGAGACCTGGATCTTGGATTCTGGTCACAGGGCTGGCCTTTTCTAGCTGGGTGGCCTTGGGGAAAGGAGGTAATCTCTCTGAACCTCAGTTCACTCAGGCAGGTTATTGCCCTGCCTGAGTCAGTAGGTGCTATGGGTCCAAAAGATCCTGTGTGCAGACATAAGGGGACACCACTCTACCTGAGTAACTCAGACAATGTGGCAACATGCCTGAACATGTCTCGTGGGGATGCTGATGGTGGGATTGCCCTGTAGCTAGTGGACGGTGCGGGAGCTATTTTGCCACCAGCTCTGGGTGCTCTAGGCTTAGAGACCACACAAATCATTGCTAGTGGTAGGGGCTGAAGTCGGCTCAGGTTCCAGCCCCTCCTTACCCCCTGCCTTTCTCTCTTCTTAGCTACGTGATGCCCAGTTGTGAGAGTGATGCCAGGGCTAAGAGTGCGGAGGTGGAGGA
TAUM10170_G_arabica     ???GTGTGCTGGTGGACACCGGGCGTCCGCTGCCGGGGACCTCCACACGGTAAGCCCCTGGAGCCTGTCCTGCCCCTCAGAGGGACCCTGGCCCAGGAGAACCAGCTTCCTGTTGGGCTGGCACCTCGCGTCTCCCAGATTCACTGTCCTGGGCAGGTGGGAACTGAGACACTCGGGGGGCAGCATCTCTGCTCGTGGGCAGATGAGGTCCTGGTGGAGAGACCTGGATCTTGGATTCTGGTCACAGGGCTGGCCTTTTCTAGCTGGGTGGCCTTGGGGAAAGGAGGTAATCTCTCTGAACCTCAGTTCACTCAGGCAGGTTATTGCCCTGCCTGAGTCAGTAGGTGCTATGGGTCCAAAAGATCCTGTGTGCAGACATAAGGGGACACCACTCTACCTGAGTAACTCAGACAATGTGGCAACATGCCTGAACATGTCTCGTGGGGATGCTGATGGTGGGATTGCCCTGTAGCTAGTGGACGGTGCGGGAGCTATTTTGCCACCAGCTCTGGGTGCTCTAGGCTTAGAGACCACACAAATCATTGCTAGTGGTAGGGGCTGAAGTCGGCTCAGGTTCCAGCCCCTCCTTACCCCCTGCCWTTCTCTCTTCTTAGCTACGTGATGCCCAGTTGTGAGAGTGATGCCAGGGCTAAGAGTGCGGAGGTGGAGGA
TAUM11048_G_arabica     ????TGTGCTGGTGGACACCGGGCGTCCGCTGCCGGGGACCTCCACACGGTAAGCCCCTGGAGCCTGTCCTGCCCCTCAGAGGGACCCTGGCCCAGGAGAACCAGCTTCCTGTTGGGCTGGCACCTCGCGTCTCCCAGATTCACTGTCCTGGGCAGGTGGGAACTGAGACACTCGGGGGGCAGCATCTCTGCTCGTGGGCAGATGAGGTCCTGGTGGAGAGACCTGGATCTTGGATTCTGGTCACAGGGCTGGCCTTTTCTAGCTGGGTGGCCTTGGGGAAAGGAGGTAATCTCTCTGAACCTCAGTTCACTCAGGCAGGTTATTGCCCTGCCTGAGTCAGTAGGTGCTATGGGTCCAAAAGATCCTGTGTGCAGACATAAGGGGACACCACTCTACCTGAGTAACTCAGACAATGTGGCAACATGCCTGAACATGTCTCGTGGGGATGCTGATGGTGGGATTGCCCTGTAGCTAGTGGACGGTGCGGGAGCTATTTTGCCACCAGCTCTGGGTGCTCTAGGCTTAGAGACCACACAAATCATTGCTAGTGGTAGGGGCTGAAGTCGGCTCAGGTTCCAGCCCCTCCTTACCCCCTGCCATTCTCTCTTCTTAGCTACGTGATGCCCAGTTGTGAGAGTGATGCCAGGGCTAAGAGTGCGGAGGTGGAGGA
GGF41_G_arabica         ?GTGTGTGCTGGTGGACACCGGGCGTCCGCTGCCGGGGACCTCCACACGGTAAGCC-CTGGAGCCTGTCCTGCCCCTCAGAGGGACCCTGGCCCAGGAGAACCAGCTTCCTGTTGGGCTGGCACCTCGCGTCTCCCAGATTCACTGTCCTGGGCAGGTGGGAACTGAGACACTCGGGGGGCAGCATCTCTGCTCGTGGGCAGATGAGGTCCTGGTGGAGAGACCTGGATCTTGGATTCTGGTCACAGGGCTGGCCTTTTCTAGCTGGGTGGCCTTGGGGAAAGGAGGTAATCTCTCTGAACCTCAGTTCACTCAGGCAGGTTATTGCCCTGCCTGAGTCAGTAGGTGCTATGGGTCCAAAAGATCCTGTGTGCAGACATAAGGGGACACCACTCTACCTGAGTAACTCAGACAATGTGGCAACATGCCTGAACATGTCTCGTGGGGATGCTGATGGTGGGATTGCCCTGTAGCTAGTGGACGGTGCGGGAGCTATTTTGCCACCAGCTCTGGGTGCTCTAGGCTTAGAGACCACACAAATCATTGCTAGTGGTAGGGGCTGAAGTCGGCTCAGGTTCCAGCCCCTCCTTACCCCCTGCCTTTCTCTCTTCTTAGCTACGTGATGCCCAGTTGTGAGAGTGATGCCAGGGCTAAGAGTGCGGAGGTGGAGGA
OmanI_G_arabica         GGTGTGTGCTGGTGGACACCGGGCGTCCGCTGCCGGGGACCTCCACACGGTAAGCCCCTGGAGCCTGTCCTGCCCCTCAGAGGGACCCTGGCCCAGGAGAACCAGCTTCCTGTTGGGCTGGCACCTCGCGTCTCCCAGATTCACTGTCCTGGGCAGGTGGGAACTGAGACACTCGGGGGGCAGCATCTCTGCTCGTGGGCAGATGAGGTCCTGGTGGAGAGACCTGGATCTTGGATTCTGGTCACAGGGCTGGCCTTTTCTAGCTGGGTGGCCTTGGGGAAAGGAGGTAATCTCTCTGAACCTCAGTTCACTCAGGCAGGTTATTGCCCTGCCTGAGTCAGTAGGTGCTATGGGTCCAAAAGATCCTGTGTGCAGACATAAGGGGACACCACTCTACCTGAGTAACTCAGACAATGTGGCAACATGCCTGAACATGTCTCGTGGGGATGCTGATGGTGGGATTGCCCTGTAGCTAGTGGACGGTGCGGGAGCTATTTTGCCACCAGCTCTGGGTGCTCTAGGCTTAGAGACCACACAAATCATTGCTAGTGGTAGGGGCTGAAGTCGGCTCAGGTTCCAGCCCCTCCTTACCCCCTGCCTTTCTCTCTTCTTAGCTACGTGATGCCCAGTTGTGAGAGTGATGCCAGGGCTAAGAGTGCGGAGGTGGAGGA
3455_G_arabica          ???????????????????????????????????????????????????????????????????????????????????????????????????????????????????????????????????????????????????????????????????????????????????????????????????????????????????????????????????????????????????????????????????????????????????????????????????????????????????????????????????????????????????????????????????????????????????????????????????????????????????????????????????????????????????????????????????????????????????????????????????????????????????????????????????????????????????????????????????????????????????????????????????????????????????????????????????????????????????????????????????????????????????????????????
182_G_arabica           ????????????????????????GTCCGCTGCCGGGGACCTCCACACGGTAAGCCCCTGGAGCCTGTCCTGCCCCTCAGAGGGACCCTGGCCCAGGAGAACCAGCTTCCTGTTGGGCTGGCACCTCGCGTCTCCCAGATTCACTGTCCTGGGCAGGTGGGAACTGAGACACTCGGGGGGCAGCATCTCTGCTCGTGGGCAGATGAGGTCCTGGTGGAGAGACCTGGATCTTGGATTCTGGTCACAGGGCTGGCCTTTTCTAGCTGGGTGGCCTTGGGGAAAGGAGGTAATCTCTCTGAACCTCAGTTCACTCAGGCAGGTTATTGCCCTGCCTGAGTCAGTAGGTGCTATGGGTCCAAAAGATCCTGTGTGCAGACATAAGGGGACACCACTCTACCTGAGTAACTCAGACAATGTGGCAACATGCCTGAACATGTCTCGTGGGGATGCTGATGGTGGGATTGCCCTGTAGCTAGTGGACGGTGCGGGAGCTATTTTGCCACCAGCTCTGGGTGCTCTAGGCTTAGAGACCACACAAATCATTGCTAGTGGTAGGGGCTGAAGTCGGCTCAGGTTCCAGCCCCTCCTTACCCCCTGCCTTTCTCTCTTCTTAGCTACGTGATGCCCAGTTGTGAGAGTGATGCCAGGGCTAAGAGTGCGGAGGTGG????
3463_G_spekei           ??TGTGTGCTGGTGGACACTGGGCGTCCGCTGCCGGGGACCTCCACACGGTAAGCCTCTGGAGCCTGTCCTGCCCCTCAGAGGGACCCTGGCCCAGGAGAACCAGCTTCCTGTTGGGCTGGCACCTCGCATCTCCCAGATTCACTGTCCTGGGCAGGTGGGAACTGAGACACTCGGGGGGCAGCATCTCTGCTCGTGGGCAGATGAGGTCCTGGTGGAGAGACCTGGATCTTGGATTCTGGTCACAGGGCTGGCCTTTTCTAGCTGGGTGGCCTTGGGGAAAGGAGGTAATCTCTCTGAACCTCAGTTCACTCAGGCAGGTTATTGCCCTGCCTGAGTCAGTAGGTGCTATGGGTCCAAAAGATCCTGTGTGCAGACATAAGGGGACACCACTCTACCTGAGTAACTCAGACGATGTGGCAACATGCCTGAACGTGTCTCGTGGGGATGCTGATGCTGGGATTGCCCTGTAGCTAGTGGACGGTGCGGGAGCTATTTTGCCACCAGCTCTGGGTGCTCTAGGCTTAGAGACCACACAAATCATTGCTAGTGGTAGGGGCTGAAGTCAGCTCAGGTTCCAGCCCCTCCTTACCCCCTGCCTCTCTCTCTTCTTAGCTACGTGATGCCCAGTTGTGAGAGTGATGCCAGGGCTAAGAGTGCGGAGGTGGAGGA
3466_G_spekei           ???????????????????????????????????????????????????????????????????????????????????????????????????????????????????????????????????????????????????????????????????????????????????????????????????????????????????????????????????????????????????????????????????????????????????????????????????????????????????????????????????????????????????????????????????????????????????????????????????????????????????????????????????????????????????????????????????????????????????????????????????????????????????????????????????????????????????????????????????????????????????????????????????????????????????????????????????????????????????????????????????????????????????????????????
3467_G_spekei           ???????????????????????????????????????????????????????????????????????????????????????????????????????????????????????????????????????????????????????????????????????????????????????????????????????????????????????????????????????????????????????????????????????????????????????????????????????????????????????????????????????????????????????????????????????????????????????????????????????????????????????????????????????????????????????????????????????????????????????????????????????????????????????????????????????????????????????????????????????????????????????????????????????????????????????????????????????????????????????????????????????????????????????????????
3469_G_spekei           ???????????????????????????????????????????????????????????????????????????????????????????????????????????????????????????????????????????????????????????????????????????????????????????????????????????????????????????????????????????????????????????????????????????????????????????????????????????????????????????????????????????????????????????????????????????????????????????????????????????????????????????????????????????????????????????????????????????????????????????????????????????????????????????????????????????????????????????????????????????????????????????????????????????????????????????????????????????????????????????????????????????????????????????????
Chad19_G_dorcas         ??????TGCTGGTGGACACTGGGCGTCCGCTGCCGGGGACCTCCACACGGTAAGCCTCTGGAGCCTGTCCTGCCCCTCAGAGGGACCCTGGCCCAGGAGAACCAGCTTCCTGTTGGGCTGGCACCTCGCATCTCCCAGATTCACTGTCCTGGGCAGGTGGGAACTGAGACACTCGGGGGGCAGCATCTCTGCTCGTGGGCAGATGAGGTCCTGGTGGAGAGACCTGGATCTTGGATTCTGGTCACAGGGCTGGCCTTTTCTAGCTGGGTGGCCTTGGGGAAAGGAGGTAATCTCTCTGAACCTCAGTTCACTCAGGCAGGTTATTGCCCTGCCTGAGTCAGTAGGTGCTATGGGTCCAAAAGATCCTGTGTGCAGACATAAGGGGACACCACTCTACCTGAGTAACTCAGACGATGTGGCAACATGCCTGAACGTGTCTCGTGGGGATGCTGATGCTGGGATTGCCCTGTAGCTAGTGGACGGTGCGGGAGCTATTTTGCCACCAGCTCTGGGTGCTCTAGGCTTAGAGACCACACAAATCATTGCTAGTGGTAGGGGCTGAAGTCAGCTCAGGTTCCAGCCCCTCCTTACCCCCTACCTCTCTCTCTTCTTAGCTACGTGATGCCCAGTTGTGAGAGTGATGCCAGGGCTAAGAGTGCGGAGGTGGAGGA
Chad7_G_dorcas          ?????GTGCTGGTGGACACTGGGCGTCCGCTGCCGGGGACCTCCACACGGTAAGCCTCTGGAGCCTGTCCTGCCCCTCAGAGGGACCCTGGCCCAGGAGAACCAGCTTCCTGTTGGGCTGGCACCTCGCATCTCCCAGATTCACTGTCCTGGGCAGGTGGGAACTGAGACACTCGGGGGGCAGCATCTCTGCTCGTGGGCAGATGAGGTCCTGGTGGAGAGACCTGGATCTTGGATTCTGGTCACAGGGCTGGCCTTTTCTAGCTGGGTGGCCTTGGGGAAAGGAGGTAATCTCTCTGAACCTCAGTTCACTCAGGCAGGTTATTGCCCTGCCTGAGTCAGTAGGTGCTATGGGTCCAAAAGATCCTGTGTGCAGACATAAGGGGACACCACTCTACCTGAGTAACTCAGACGATGTGGCAACATGCCTGAACGTGTCTCGTGGGGATGCTGATGCTGGGATTGCCCTGTAGCTAGTGGACGGTGCGGGAGCTATTTTGCCACCAGCTCTGGGTGCTCTAGGCTTAGAGACCACACAAATCATTGCTAGTGGTAGGGGCTGAAGTCAGCTCAGGTTCCAGCCCCTCCTTACCCCCTACCTCTCTCTCTTCTTAGCTACGTGATGCCCAGTTGTGAGAGTGATGCCAGGGCTAAGAGTGCGGAGGTGGAGGA
2866_G_dorcas           GGTGTGTGCTGGTGGACACTGGGCGTCCGCTGCCGGGGACCTCCACACGGTAAGCCTCTGGAGCCTGTCCTGCCCCTCAGAGGGACCCTGGCCCAGGAGAACCAGCTTCCTGTTGGGCTGGCACCTCGCATCTCCCAGATTCACTGTCCTGGGCAGGTGGGAACTGAGACACTCGGGGGGCAGCATCTCTGCTCGTGGGCAGATGAGGTCCTGGTGGAGAGACCTGGATCTTGGATTCTGGTCACAGGGCTGGCCTTTTCTAGCTGGGTGGCCTTGGGGAAAGGAGGTAATCTCTCTGAACCTCAGTTCACTCAGGCAGGTTATTGCCCTGCCTGAGTCAGTAGGTGCTATGGGTCCAAAAGATCCTGTGTGCAGACATAAGGGGACACCACTCTACCTGAGTAACTCAGACGATGTGGCAACATGCCTGAACGTGTCTCGTGGGGATGCTGATGCTGGGATTGCCCTGTAGCTAGTGGACGGTGCGGGAGCTATTTTGCCACCAGCTCTGGGTGCTCTAGGCTTAGAGACCACACAAATCATTGCTAGTGGTAGGGGCTGAAGTCAGCTCAGGTTCCAGCCCCTCCTTACCCCCTACCTCTCTCTCTTCTTAGCTACGTGATGCCCAG-TGTGAGAGTGATGCCAGGGCTAAGAGTGCGGAGGTGGAGGA
3564_G_dorcas           ??TGTGTGCTGGTGGACACCGGGCGTCCGCTGCCGGGGACCTCCACACGGTAAGCCCCTGGAGCCTGTCCTGCCCCTCAGAGGGACCCTGGCCCAGGAGAACCAGCTTCCTGTTGGGCTGGCACCTCGCGTCTCCCAGATTCACTGTCCTGGGCAGGTGGGAACTGAGACACTCGGGGGGCAGCATCTCTGCTCGTGGGCAGATGAGGTCCTGGTGGAGAGACCTGGATCTTGGATTCTGGTCACAGGGCTGGCCTTTTCTAGCTGGGTGGCCTTGGGGAAAGGAGGTAATCTCTCTGAACCTCAGTTCACTCAGGCAGGTTATTGCCCTGCCTGAGTCAGTAGGTGCTATGGGTCCAAAAGATCCTGTGTGCAGACATAAGGGGACACCACTCTACCTGAGTAACTCAGACGATGTGGCAACATGCCTGAACATGTCTCGTGGGGATGCTGATGGTGGGATTGCCCTGTAGCTAGTGGATGGTGCGGGAGCTATTTTGCCACCAGCTCTGGGTGCTCTAGGCTTAGAGACCACACAAATCATTGCTAGTGGTAGGGGCTGAAGTCGGCTCAGGTTCCAGCCCCTCCTTACCCCCTGCCTTTCTCTCTTCTTAGCTACGTGATGCCCAGTTGTGAGAGTGATGCCAGGGCTAAGAGTGCGGAGGTGGAGGA
AWWP9159_G_dorcas       ?????GTGCTGGTGGACACCGGGCGTCCGCTGCCGGGGACCTCCACACGGTAAGCCCCTGGAGCCTGTCCTGCCCCTCAGAGGGACCCTGGCCCAGGAGAACCAGCTTCCTGTTGGGCTGGCACCTCGCGTCTCCCAGATTCACTGTCCTGGGCAGGTGGGAACTGAGACACTCGGGGGGCAGCATCTCTGCTCGTGGGCAGATGAGGTCCTGGTGGAGAGACCTGGATCTTGGATTCTGGTCACAGGGCTGGCCTTTTCTAGCTGGGTGGCCTTGGGGAAAGGAGGTAATCTCTCTGAACCTCAGTTCACTCAGGCAGGTTATTGCCCTGCCTGAGTCAGTAGGTGCTATGGGTCCAAAAGATCCTGTGTGCAGACATAAGGGGACACCACTCTACCTGAGTAACTCAGACGATGTGGCAACATGCCTGAACATGTCTCGTGGGGATGCTGATGGTGGGATTGCCCTGTAGCTAGTGGATGGTGCGGGAGCTATTTTGCCACCAGCTCTGGGTGCTCTAGGCTTAGAGACCACACAAATCATTGCTAGTGGTAGGGGCTGAAGTCGGCTCAGGTTCCAGCCCCTCCTTACCCCCTGCCTTTCTCTCTTCTTAGCTACGTGATGCCCAG-TGTGAGAG?????????????????????????????????
PCGD59_G_dorcas         ???????????????????????????????????????CCCCCACACCGTAAGCCCCTGGAGCCTGTCCTGCCCCTCAGAGGGACCCTGGCCCAGGAGAACCAGCTTCCTGTTGGGCTGGCACCTCGCGTCTCCCAGATTCACTGTCCTGGGCAGGTGGGAACTGAGACACTCGGGGGGCAGCATCTCTGCTCGTGGGCAGATGAGGTCCTGGTGGAGAGACCTGGATCTTGGATTCTGGTCACAGGGCTGGCCTTTTCTAGCTGGGTGGCCTTGGGGAAAGGAGGTAATCTCTCTGAACCTCAGTTCACTCAGGCAGGTTATTGCCCTGCCTGAGTCAGTAGGTGCTATGGGTCCAAAAGATCCTGTGTGCAGACATAAGGGGACACCACTCTACCTGAGTAACTCAGACGATGTGGCAACATGCCTGAACATGTCTCGTGGGGATGCTGATGGTGGGATTGCCCTGTAGCTAGTGGATGGTGCGGGAGCTATTTTGCCACCAGCTCTGGGTGCTCTAGGCTTAGAGACCACACAAATCATTGCTAGTGGTAGGGGCTGAAGTCGGCTCAGGTTCCAGCCCCTCCTTACCCCCTGCCTCTC????????????????????????????????????????????????????????????????????
PCGD1_G_dorcas          ????TGTGCTGGTGGACACTGGGCGTCCGCTGCCGGGGACCTCCACACGGTAAGCCTCTGGAGCCTGTCCTGCCCCTCAGAGGGACCCTGGCCCAGGAGAACCAGCTTCCTGTTGGGCTGGCACCTCGCATCTCCCAGATTCACTGTCCTGGGCAGGTGGGAACTGAGACACTCGGGGGGCAGCATCTCTGCTCGTGGGCAGATGAGGTCCTGGTGGAGAGACCTGGATCTTGGATTCTGGTCACAGGGCTGGCCTTTTCTAGCTGGGTGGCCTTGGGGAAAGGAGGTAATCTCTCTGAACCTCAGTTCACTCAGGCAGGTTATTGCCCTGCCTGAGTCAGTAGGTGCTATGGGTCCAAAAGATCCTGTGTGCAGACATAAGGGGACACCACTCTACCTGAGTAACTCAGACGATGTGGCAACATGCCTGAACGTGTCTCGTGGGGATGCTGATGCTGGGATTGCCCTGTAGCTAGTGGACGGTGCGGGAGCTATTTTGCCACCAGCTCTGGGTGCTCTAGGCTTAGAGACCACACAAATCATTGCTAGTGGTAGGGGCTGAAGTCAGCTCAGGTTCCAGCCCCTCCTTACCCCCTACCTCTCTCTCTTCTTAGCTACGTGATGCCCAG-TGTGAGAGTGA??????????????????????????????
3261_G_dorcas           ????TGTGCTGGTGGACACTGGGCGTCCGCTGCCGGGGACCTCCACACGGTAAGCCTCTGGAGCCTGTCCTGCCCCTCAGAGGGACCCTGGCCCAGGAGAACCAGCTTCCTGTTGGGCTGGCACCTCGCATCTCCCAGATTCACTGTCCTGGGCAGGTGGGAACTGAGACACTCGGGGGGCAGCATCCCTGCTCGTGGGCAGATGAGGTCCTGGTGGAGAGACCTGGATCTTGGATTCTGGTCACAGGGCTGGCCTTTTCTAGCTGGGTGGCCTTGGGGAAAGGAGGTAATCTCTCTGAACCTCAGTTCACTCAGGCAGGTTATTGCCCTGCCTGAGTCAGTAGGTGCTATGGGTCCAAAAGATCCTGTGTGCAGACATAAGGGGACACCACTCTACCTGAGTAACTCAGACGATGTGGCAACATGCCTGAACGTGTCTCGTGGGGATGCTGATGCTGGGATTGCCCTGTAGCTAGTGGACGGTGCGGGAGCTATTTTGCCACCAGCTCTGGGTGCTCTAGGCTTAGAGACCACACAAATCATTGCTAGTGGTAGGGGCTGAAGTCAGCTCAGGTTCCAGCCCCTCCTTACCCCCTACCTCTCTCTCTTCTTAGCTACGTGATGCCCAGTTGTGAGA??????????????????????????????????
Mongo_G_subgutturosa    ???????????????ACACTGGGCGTCCGCTGCCGGGGACCTCCACACGGTAAGCCTCTGGAGCCTGTCCTGCCCCTCAGAGGGACCCTGGCCCAGGAGAACCAGCTTCCTGTTGGGCTGGCACCTCGCATCTCCCAGATTCACTGTCCTGGGCAGGTGGGAACTGAGACACTCGGGGGGCAGCATCTCTGCTCGTGGGCAGATGAGGTCCTGGTGGAGAGACCTGGATCTTGGATTCTGGTCACAGGGCTGGCCTTTTCTAGCTGGGTGGCCTTGGGGAAAGGAGGTAATCTCTCTGAACCTCAGTTCACTCAGGCAGGTTATTGCCCTGCCTGAGTCAGTAGGTGCTATGGGTCCAAAAGATCCTGTGTGCAGACATAAGGGGACACCACTCTACCTGAGTAACTCAGACGATGTGGCAACATGCCTGAACGTGTCTCGTGGGGATGCTGATGCTGGGATTGCCCTGTAGCTAGTGGACGGTGCGGGAGCTATTTTGCCACCAGCTCTGGGTGCTCTAGGCTTAGAGACCACACAAATCATTGCTAGTGGTAGGGGCTGAAGTCAGCTCAGGTTCCAGCCCCTCCTTACCCCCTGCCTCTCTCTCTTCTTAGCTACGTGATGCCCAG-TGTGAGA??????????????????????????????????
AWWP9053_G_subgutturosa ??????TGCTGGTGGACACTGGGCGTCCGCTGCCGGGGACCTCCACACGGTAAGCCTCTGGAGCCTGTCCTGCCCCTCAGAGGGACCCTGGCCCAGGAGAACCAGCTTCCTGTTGGGCTGGCACCTCACATCTCCCAGATTCACTGTCCTGGGCAGGTGGGAACTGAGACACTCGGGGGGCAGCATCTCTGCTCGTGGGCAGATGAGGTCCTGGTGGAGAGACCTGGATCTTGGATTCTGGTCACAGGGCTGGCCTTTTCTAGCTGGGTGGCCTTGGGGAAAGGAGGTAATCTCTCTGAACCTCAGTTCACTCAGGCAGGTTATTGCCCTGCCTGAGTCAGTAGGTGCTATGGGTCCAAAAGATCCTGTGTGCAGACATAAGGGGACACCACTCTACCTGAGTAACTCAGACGATGTGGCAACATGCCTGAACGTGTCTCGTGGGGATGCTGATGCTGGGATTGCCCTGTAGCTAGTGGACGGTGCGGGAGCTATTTTGCCACCAGCTCTGGGTGCTCTAGGCTTAGAGACCACACAAATCATTGCTAGTGGTAGGGGCTGAAGTCAGCTCAGGTTCCAGCCCCTCCTTACCCCCTGCCTCTCTCTCTTCTTAGCTACGTGATGCCCAG?TGTGAGAGTGATGCCAGGGCTAAGAGTGCGGAGGTGGAGGA
583_G_bennettii         GGTGTGTGCTGGTGGACACTGGGCGTCCGCTGCCGGGGACCTCCACACGGTAAGCCTCTGGAGCCTGTCCTGCCCCTCAGAGGGACCCTGGCCCAGGAGAACCAGCTTCCTGTTGGGCTGGCACCTCGCATCTCCCAGATTCACTGTCCTGGGCAGGTGGGAACTGAGACACTCGGGGGGCAGCATCTCTGCTCGTGGGCAGATGAGGTCCTGGTGGAGAGACCTGGATCTTGGATTCTGGTCACAGGGCTGGCCTTTTCTAGCTGGGTGGCCTTGGGGAAAGGAGGTAATCTCTCTGAACCTCAGTTCACTCAGGCAGGTTATTGCCCTGCCTGAGTCAGTAGGTGCTATGGGTCCAAAAGATCCTGTGTGCAGACATAAGGGGACACCACTCTACCTGAGTAACTCAGACGATGTGGCAACATGCCTGAACGTGTCTCGTGGGGATGCTGATGCTGGGATTGCCCTGTAGCTAGTGGACGGTGCGGGAGCTATTTTGCCACCAGCTCTGGGTGCTCTAGGCTTAGAGACCACACAAATCATTGCTAGTGGTAGGGGCTGAAGTCAGCTCAGGTTCCAGCCCCTCCTTACCCCCTGCCTCTCTCTCTTCTTAGCTACGTGATGCCCAGTTGTGAGAGTGATGCCAGGGCTAAGAGTGCGGAGGTGGAGGA
7_G_bennettii           ?????????????????????????TCCGCTGCCGGGGACCTCCACACGGTAAGCCTCTGGAGCCTGTCCTGCCCCTCAGAGGGACCCTGGCCCAGGAAAACCAGCTTCCTGTTGGGCTGGCACCTCGCATCTCCCAGATTCACTGTCCTGGGCAGGTGGGAACTGAGACACTCGGGGGGCAGCATCTCTGCTCGTGGGCAGATGAGGTCCTGGTGGAGAGACCTGGATCTTGGATTCTGGTCACAGGGCTGGCCTTTTCTAGCTGGGTGGCCTTGGGGAAAGGAGGTAATCTCTCTGAACCTCAGTTCACTCAGGCAGGTTATTGCCCTGCCTGAGTCAGTAGGTGCTATGGGTCCAAAAGATCCTGTGTGCAGACATAAGGGGACACCACTCTACCTGAGTAACTCAGACGATGTGGCAACATGCCTGAACGTGTCTCGTGGGGATGCTGATGCTGGGATTGCCCTGTAGCTAGTGGACGGTGCGGGAGCTATTTTGCCACCAGCTCTGGGTGCTCTAGGCTTAGAGACCACACAAATCATTGCTAGTGGTAGGGGCTGAAGTCAGCTCAGGTTCCAGCCCCTCCTTACCCCCTGCCTCTCTCTCTTCTTAGCTACGTGATGCCCAGTTGTGAGAGTGATGCCAGGGCTAAGAGTGCGGAGGTGG????
9_G_bennettii           ????TGTGCTGGTGGACACTGGGCGTCCGCTGCCGGGGACCTCCACACGGTAAGCCTCTGGAGCCTGTCCTGCCCCTCAGAGGGACCCTGGCCCAGGARAACCAGCTTCCTGTTGGGCTGGCACCTCGCATCTCCCAGATTCACTGTCCTGGGCAGGTGGGAACTGAGACACTCGGGGGGCAGCATCTCTGCTCGTGGGCAGATGAGGTCCTGGTGGAGAGACCTGGATCTTGGATTCTGGTCACAGGGCTGGCCTTTTCTAGCTGGGTGGCCTTGGGGAAAGGAGGTAATCTCTCTGAACCTCAGTTCACTCAGGCAGGTTATTGCCCTGCCTGAGTCAGTAGGTGCTATGGGTCCAAAAGATCCTGTGTGCAGACATAAGGGGACACCACTCTACCTGAGTAACTCAGACGATGTGGCAACATGCCTGAACGTGTCTCGTGGGGATGCTGATGCTGGGATTGCCCTGTAGCTAGTGGACGGTGCGGGAGCTATTTTGCCACCAGCTCTGGGTGCTCTAGGCTTAGAGACCACACAAATCATTGCTAGTGGTAGGGGCTGAAGTCAGCTCAGGTTCCAGCCCCTCCTTACCCCCTGCCTCTCTCTCTTCTTAGCTACGTGATGCCCAGTTGTGAGAGTGATGCCAGGGCTAAGAGTGCGGAGGTGGAGGA
6_G_bennettii           ???????GCTGGTGGACACTGGGCGTCCGCTGCCGGGGACCTCCACACGGTAAGCCTCTGGAGCCTGTCCTGCCCCTCAGAGGGACCCTGGCCCAGGAGAACCAGCTTCCTGTTGGGCTGGCACCTCGCATCTCCCAGATTCACTGTCCTGGGCAGGTGGGAACTGAGACACTCGGGGGGCAGCATCTCTGCTCGTGGGCAGATGAGGTCCTGGTGGAGAGACCTGGATCTTGGATTCTGGTCACAGGGCTGGCCTTTTCTAGCTGGGTGGCCTTGGGGAAAGGAGGTAATCTCTCTGAACCTCAGTTCACTCAGGCAGGTTATTGCCCTGCCTGAGTCAGTAGGTGCTATGGGTCCAAAAGATCCTGTGTGCAGACATAAGGGGACACCACTCTACCTGAGTAACTCAGACGATGTGGCAACATGCCTGAACGTGTCTCGTGGGGATGCTGATGCTGGGATTGCCCTGTAGCTAGTGGACGGTGCGGGAGCTATTTTGCCACCAGCTCTGGGTGCTCTAGGCTTAGAGACCACACAAATCATTGCTAGTGGTAGGGGCTGAAGTCAGCTCAGGTTCCAGCCCCTCCTTACCCCCTGCCTCTCTCTCTTCTTAGCTACGTGATGCCCAGTTGTGAGAGTGATGCCAGGGCTAAGAGTGCGGAGGTG?????
10_G_bennettii          ????????CTGGTGGACACTGGGCGTCCGCTGCCGGGGACCTCCACACGGTAAGCCTCTGGAGCCTGTCCTGCCCCTCAGAGGGACCCTGGCCCAGGAAAACCAGCTTCCTGTTGGGCTGGCACCTCGCATCTCCCAGATTCACTGTCCTGGGCAGGTGGGAACTGAGACACTCGGGGGGCAGCATCTCTGCTCGTGGGCAGATGAGGTCCTGGTGGAGAGACCTGGATCTTGGATTCTGGTCACAGGGCTGGCCTTTTCTAGCTGGGTGGCCTTGGGGAAAGGAGGTAATCTCTCTGAACCTCAGTTCACTCAGGCAGGTTATTGCCCTGCCTGAGTCAGTAGGTGCTATGGGTCCAAAAGATCCTGTGTGCAGACATAAGGGGACACCACTCTACCTGAGTAACTCAGACGATGTGGCAACATGCCTGAACGTGTCTCGTGGGGATGCTGATGCTGGGATTGCCCTGTAGCTAGTGGACGGTGCGGGAGCTATTTTGCCACCAGCTCTGGGTGCTCTAGGCTTAGAGACCACACAAATCATTGCTAGTGGTAGGGGCTGAAGTCAGCTCAGGTTCCAGCCCCTCCTTACCCCCTGCCTCTCTCTCTTCTTAGCTACGTGATGCCCAG-TGTGAGAGTGA??????????????????????????????
2887_G_cuvieri          GGTGTGTGCTGGTGGACACTGGGCGTCCGCTGCCGGGGACCTCCACACGGTAAGCCTCTGGAGCCTGTCCTGCCCCTCAGAGGGACCCTGGCCCAGGAAAACCAGCTTCCTGTTGGGCTGGCACCTCGCATCTCCCAGATTCACTGTCCTGGGCAGGTGGGAACTGAGACACTCGGGGGGCAGCATCTCTGCTCGTGGGCAGATGAGGTCCTGGTGGAGAGACCTGGATCTTGGATTCTGGTCACAGGGCTGGCCTTTTCTAGCTGGGTGGCCTTGGGGAAAGGAGGTAATCTCTCTGAACCTCAGTTCACTCAGGCAGGTTATTGCCCTGCCTGAGTCAGTAGGTGCTATGGGTCCAAAAGATCCTGTGTGCAGACATAAGGGGACACCACTCTACCTGAGTAACTCAGACGATGTGGCAACATGCCTGAACGTGTCTCGTGGGGATGCTGATGCTGGGATTGCCCTGTAGCTAGTGGACGGTGCGGGAGCTATTTTGCCACCAGCTCTGGGTGCTCTAGGCTTAGAGACCACACAAATCATTGCTAGTGGTAGGGGCTGAAGTCAGCTCAGGTTCCAGCCCCTCCTTACCCCCT???????????????????????????????????????????????????????????????????????????
2885_G_cuvieri          GGTGTGTGCTGGTGGACACTGGGCGTCCGCTGCCGGGGACCTCCACACGGTAAGCCTCTGGAGCCTGTCCTGCCCCTCAGAGGGACCCTGGCCCAGGAGAACCAGCTTCCTGTTGGGCTGGCACCTCACATCTCCCAGATTCACTGTCCTGGGCAGGTGGGAACTGAGACACTCGGGGGGCAGCATCTCTGCTCGTGGGCAGATGAGGTCCTGGTGGAGAGACCTGGATCTTGGATTCTGGTCACAGGGCTGGCCTTTTCTAGCTGGGTGGCCTTGGGGAAAGGAGGTAATCTCTCTGAACCTCAGTTCACTCAGGCAGGTTATTGCCCTGCCTGAGTCAGTAGGTGCTATGGGTCCAAAAGATCCTGTGTGCAGACATAAGGGGACACCACTCTACCTGAGTAACTCAGACGATGTGGCAACATGCCTGAACGTGTCTCGTGGGGATGCTGATGCTGGGATTGCCCTGTAGCTAGTGGACGGTGCGGGAGCTATTTTGCCACCAGCTCTGGGTGCTCTAGGCTTAGAGACCACACAAATCATTGCTAGTGGTAGGGGCTGAAGTCAGCTCAGGTTCCAGCCCCTCCTTACCCCCTGCCTCTCTCTCTTCTTAGCTACGTGATGCCCAG?TGTGAGAGTGATGCCAGGGCTAAGAGTGCGGAGGTGGAGGA
781_G_leptoceros        GGTGTGTGCTGGTGGACACTGGGCGTCCGCTGCCGGGGACCTCCACACGGTAAGCCTCTGGAGCCTGTCCTGCCCCTCAGAGGGACCCTGGCCCAGGAGAACCAGCTTCCTGTTGGGCTGGCACCTCACATCTCCCAGATTCACTGTCCTGGGCAGGTGGGAACTGAGACACTCGGGGRGCAGCATCTCTGCTCGTGGGCAGATGAGGTCCTGGTGGAGAGACCTGGATCTTGGATTCTGGTCACAGGGCTGGCCTTTTCTAGCTGGGTGGCCTTGGGGAAAGGAGGTAATCTCTCTGAACCTCAGTTCACTCAGGCAGGTTATTGCCCTGCCTGAGTCAGTAGGTGCTATGGGTCCAAAAGATCCTGTGTGCAGACATAAGGGGACACCACTCTACCTGAGTAACTCAGACGATGTGGCAACATGCCTGAACGTGTCTCGTGGGGATGCTGATGCTGGGATTGCCCTGTAGCTAGTGGACGGTGCGGGAGCTATTTTGCCACCAGCTCTGGGTGCTCTAGGCTTAGAGACCACACAAATCATTGCTAGTGGTAGGGGCTGAAGTCAGCTCAGGTTCCAGCCCCTCCTTACCCCCTGCCTCTCTCTCTTCTTAGCTACGTGATGCCCAGTTGTGAGAGTGATGCCAGGGCTAAGAGTGCGGAGGTGGAGGA
782_G_leptoceros        ???GTGTGCTGGTGGACACTGGGCGTCCGCTGCCGGGGACCTCCACACGGTAAGCCTCTGGAGCCTGTCCTGCCCCTCAGAGGGACCCTGGCCCAGGAGAACCAGCTTCCTGTTGGGCTGGCACCTCACATCTCCCAGATTCACTGTCCTGGGCAGGTGGGAACTGAGACACTCGGGGRGCAGCATCTCTGCTCGTGGGCAGATGAGGTCCTGGTGGAGAGACCTGGATCTTGGATTCTGGTCACAGGGCTGGCCTTTTCTAGCTGGGTGGCCTTGGGGAAAGGAGGTAATCTCTCTGAACCTCAGTTCACTCAGGCAGGTTATTGCCCTGCCTGAGTCAGTAGGTGCTATGGGTCCAAAAGATCCTGTGTGCAGACATAAGGGGACACCACTCTACCTGAGTAACTCAGACGATGTGGCAACATGCCTGAACGTGTCTCGTGGGGATGCTGATGCTGGGATTGCCCTGTAGCTAGTGGACGGTGCGGGAGCTATTTTGCCACCAGCTCTGGGTGCTCTAGGCTTAGAGACCACACAAATCATTGCTAGTGGTAGGGGCTGAAGTCAGCTCAGGTTCCAGCCCCTCCTTACCCCCTGCCTCTCTCTCTTCTTAGCTACGTGATGCCCAGTTGTGAGAGTGATGCCAGGGCTAAGAGTGCGGAGGTGGAGGA
75_G_marica             ??????????????????????????????????????????????????????????????GCCTGTCCTGCCCCTCAGAGGGACCCTGGCCCAGGAGAACCAGCTTCCTGTTGGGCTGGCACCTCACATCTCCCAGATTCACTGTCCTGGGCAGGTGGGAACTGAGACACTCGGGGGGCAGCATCTCTGCTCGTGGGCAGATGAGGTCCTGGTGGAGAGACCTGGATCTTGGATTCTGGTCACAGGGCTGGCCTTTTCTAGCTGGGTGGCCTTGGGGAAAGGAGGTAATCTCTCTGAACCTCAGTTCACTCAGGCAGGTTATTGCCCTGCCTGAGTCAGTAGGTGCTATGGGTCCAAAAGATCCTGTGTGCAGACATAAGGGGACACCACTCTACCTGAGTAACTCAGACGATGTGGCAACATGCCTGAACGTGTCTCGTGGGGATGCTGATGCTGGGATTGCCCTGTAGCTAGTGGACGGTGCGGGAGCTATTTTGCCACCAGCTCTGGGTGCTCTAGGCTTAGAGACCACACAAATCATTGCTAGTGGTAGGGGCTGAAGTCAGCTCAGGTTCCAGCCCCTCCTTACCCCCTGCCTCTCTCTCTTCTTAGCTACGTGATGCCCAGTTGTGAGAGTGATGCCAGGGCTAAGAGTGCGGAGGTGGAGGA
90_G_marica             ????TGTGCTGGTGGACACTGGGCGTCCGCTGCCGGGGACCTCCACACGGTAAGCCTCTGGAGCCTGTCCTGCCCCTCAGAGGGACCCTGGCCCAGGAGAACCAGCTTCCTGTTGGGCTGGCACCTCACATCTCCCAGATTCACTGTCCTGGGCAGGTGGGAACTGAGACACTCGGGGGGCAGCATCTCTGCTCGTGGGCAGATGAGGTCCTGGTGGAGAGACCTGGATCTTGGATTCTGGTCACAGGGCTGGCCTTTTCTAGCTGGGTGGCCTTGGGGAAAGGAGGTAATCTCTCTGAACCTCAGTTCACTCAGGCAGGTTATTGCCCTGCCTGAGTCAGTAGGTGCTATGGGTCCAAAAGATCCTGTGTGCAGACATAAGGGGACACCACTCTACCTGAGTAACTCAGACGATGTGGCAACATGCCTGAACGTGTCTCGTGGGGATGCTGATGCTGGGATTGCCCTGTAGCTAGTGGACGGTGCGGGAGCTATTTTGCCACCAGCTCTGGGTGCTCTAGGCTTAGAGACCACACAAATCATTGCTAGTGGTAGGGGCTGAAGTCAGCTCAGGTTCCAGCCCCTCCTTACCCCCTGCCTCTCTCTCTTCTTAGCTACGTGATGCCCAGTTGTGAGAGTGATGCCAGGGCTAAGAGTGCGGAGGTGGAGGA
271_G_marica            ?GTGTGTGCTGGTGGACACT-GGCGTCCGCTGCCGGGGACCTCCACACGGTAAGCCTCTGGAGCCTGTCCTGCCCCTCAGAGGGACCCTGGCCCAGGAGAACCAGCTTCCTGTTGGGCTGGCACCTCACATCTCCCAGATTCACTGTCCTGGGCAGGTGGGAACTGAGACACTCGGGGGGCAGCATCTCTGCTCGTGGGCAGATGAGGTCCTGGTGGAGAGACCTGGATCTTGGATTCTGGTCACAGGGCTGGCCTTTTCTAGCTGGGTGGCCTTGGGGAAAGGAGGTAATCTCTCTGAACCTCAGTTCACTCAGGCAGGTTATTGCCCTGCCTGAGTCAGTAGGTGCTATGGGTCCAAAAGATCCTGTGTGCAGACATAAGGGGACACCACTCTACCTGAGTAACTCAGACGATGTGGCAACATGCCTGAACGTGTCTCGTGGGGATGCTGATGCTGGGATTGCCCTGTAGCTAGTGGACGGTGCGGGAGCTATTTTGCCACCAGCTCTGGGTGCTCTAGGCTTAGAGACCACACAAATCATTGCTAGTGGTAGGGGCTGAAGTCAGCTCAGGTTCCAGCCCCTCCTTACCCCCTGCCTCTCTCTCTTCTTAGCTACGTGATGCCCAGTTGTGAGAGTGATGCCAGGGCTAAGAGTGCGGAGGTGGAGGA
7895_E_rufifrons        ???????????????????????????????????????????????????????????????????????????????????????????????????????????????????????????????????????????????????????????????????????????????????????????????????????????????????????????????????????????????????????????????????????????????????????????????????????????????????????????????????????????????????????????????????????????????????????????????????????????????????????????????????????????????????????????????????????????????????????????????????????????????????????????????????????????????????????????????????????????????????????????????????????????????????????????????????????????????????????????????????????????????????????????????
9055_E_rufifrons        ???????????????????????????????????????????????????????????????????????????????????????????????????????????????????????????????????????????????????????????????????????????????????????????????????????????????????????????????????????????????????????????????????????????????????????????????????????????????????????????????????????????????????????????????????????????????????????????????????????????????????????????????????????????????????????????????????????????????????????????????????????????????????????????????????????????????????????????????????????????????????????????????????????????????????????????????????????????????????????????????????????????????????????????????
8397_E_rufifrons        ???????????????????????????????????????????????????????????????????????????????????????????????????????????????????????????????????????????????????????????????????????????????????????????????????????????????????????????????????????????????????????????????????????????????????????????????????????????????????????????????????????????????????????????????????????????????????????????????????????????????????????????????????????????????????????????????????????????????????????????????????????????????????????????????????????????????????????????????????????????????????????????????????????????????????????????????????????????????????????????????????????????????????????????????
7238_E_rufifrons        ???????????????????????????????????????????????????????????????????????????????????????????????????????????????????????????????????????????????????????????????????????????????????????????????????????????????????????????????????????????????????????????????????????????????????????????????????????????????????????????????????????????????????????????????????????????????????????????????????????????????????????????????????????????????????????????????????????????????????????????????????????????????????????????????????????????????????????????????????????????????????????????????????????????????????????????????????????????????????????????????????????????????????????????????
OZ1_A_cervicapra        GGTGTGTGCTGGTGGACACCGGGCGTCCGCTGCCGGGGACCTCCACACGGTAAGCCCCTGGAGCCTGTCCTGCCCCTTAGAGGGACCCTGGCCCAGGAGAACCAGCTTCCTGTTGGGCTGGCACCTCACGTCTCCCAGATTCACTGTCCTGGGCAGGTGGGAACTGAGACACTCGGGGGGCAGCATCTCTGCTCGTGGGCAGATGAGGTCCTGGTGGAGAGACCTGGATCTTGGATTCTGGTCACAGGGCTGGCCTTTTCTAGTTGGGTGGCCTTGGGGAAAGGAGGTAATCTCTCTGAACCTCAGTTCACTCAGGCAGGTTATTGCCCTGCCTGAGTCAGCAGGTGCTATGGGTCCAAAAGATCCTGTGTGCAGACATAAGGGGACACCACTCTACCTGAGTAACTCAGACGATGTGGCAACATGCCTGAACGTGTCTCGTGGGGATGCTGATGCTGGGATTGCCCTGTAGCTAGTGGACGGTGCGGGAGCTATTTTGCCACCAGCTCTGGGTGCTCTAGGCTTAGAGACCACACAAATCATTGMTAGTGGTAGGGGCTGAAGTCGGCTCAGGTTCCAGCCCCTCCTTACCCCCTGCCTCTCTCTCTTCTTAGCTACGTGATGCCCAGTTGTGAGAGTGATGCCAGGGCTAAGAGTGCGGAGGTGGAGGA
OZ2_A_cervicapra        ?GTGTGTGCTGGTGGACACCGGGCGTCCGCTGCCGGGGACCTCCACACGGTAAGCCCCTGGAGCCTGTCCTGCCCCTCAGAGGGACCCTGGCCCAGGAGAACCAGCTTCCTGTTGGGCTGGCACCTCACGTCTCCCAGATTCACTGTCCTGGGCAGGTGGGAACTGAGACACTCAGGGGGCAGCATCTCTGCTCGTGGGCAGATGAGGTCCTGGTGGAGAGACCTGGATCTTGGATTCTGGTCACAGGGCTGGCCTTTTCTAGCTGGGTGGCCTTGGGGAAAGGAGGTAATCTCTCTGAACCTCAGTTCACTCAGGCAGGTTATTGCCCTGCCTGAGTCAGTAGGTGCTATGGGTCCAAAAGATCCTGTGTGCAGACATAAGGGGACACCACTCTACCTGAGTAACTCAGACGATGTGGCAACATGCCTGAACGTGTCTCGTGGGGATGCTGATGCTGGGATTGCCCTGTAGCTAGTGGACGGTGTGGGAGCTATTTTGCCACCAGCTCTGGGTGCTCTAGGCTTAGAGACCACACAAATCATTGATAGTGGTAGGGGCTGAAGTCGGCTCAGGTTCCAGCCCCTCCTTACCCCCTGCCTCTCTCTCTTCTTAGCTACGTGATGCCCAGTTGTGAGAGTGATGCCAGGGCTAAGAGTGCGGAGGTGGAGGA
OZ3_A_cervicapra        ?GTGTGTGCTGGTGGACACCGGGCGTCCGCTGCCGGGGACCTCCACACGGTAAGCCCCTGGAGCCTGTCCTGCCCCTYAGAGGGACCCTGGCCCAGGAGAACCAGCTTCCTGTTGGGCTGGCACCTCACGTCTCCCAGATTCACTGTCCTGGGCAGGTGGGAACTGAGACACTCRGGGGGCAGCATCTCTGCTCGTGGGCAGATGAGGTCCTGGTGGAGAGACCTGGATCTTGGATTCTGGTCACAGGGCTGGCCTTTTCTAGYTGGGTGGCCTTGGGGAAAGGAGGTAATCTCTCTGAACCTCAGTTCACTCAGGCAGGTTATTGCCCTGCCTGAGTCAGYAGGTGCTATGGGTCCAAAAGATCCTGTGTGCAGACATAAGGGGACACCACTCTACCTGAGTAACTCAGACGATGTGGCAACATGCCTGAACGTGTCTCGTGGGGATGCTGATGCTGGGATTGCCCTGTAGCTAGTGGACGGTGYGGGAGCTATTTTGCCACCAGCTCTGGGTGCTCTAGGCTTAGAGACCACACAAATCATTGATAGTGGTAGGGGCTGAAGTCGGCTCAGGTTCCAGCCCCTCCTTACCCCCTGCCTCTCTCTCTTCTTAGCTACGTGATGCCCAGTTGTGAGAGTGATGCCAGGGCTAAGAGTGCGGAGGTGGAGGA
OZ4_A_cervicapra        ???????????????????????????????????????????????????????????????????????????????????????????????????????????????????????????????????????????????????????????????????????????????????????????????????????????????????????????????????????????????????????????????????????????????????????????????????????????????????????????????????????????????????????????????????????????????????????????????????????????????????????????????????????????????????????????????????????????????????????????????????????????????????????????????????????????????????????????????????????????????????????????????????????????????????????????????????????????????????????????????????????????????????????????????
S06_S_tatarica          ???????????????????????????????????????????????????????????????????????????????????????????????????????????????????????????????????????????????????????????????????????????????????????????????????????????????????????????????????????????????????????????????????????????????????????????????????????????????????????????????????????????????????????????????????????????????????????????????????????????????????????????????????????????????????????????????????????????????????????????????????????????????????????????????????????????????????????????????????????????????????????????????????????????????????????????????????????????????????????????????????????????????????????????????
S08_S_tatarica          ???????????????????????????????????????????????????????????????????????????????????????????????????????????????????????????????????????????????????????????????????????????????????????????????????????????????????????????????????????????????????????????????????????????????????????????????????????????????????????????????????????????????????????????????????????????????????????????????????????????????????????????????????????????????????????????????????????????????????????????????????????????????????????????????????????????????????????????????????????????????????????????????????????????????????????????????????????????????????????????????????????????????????????????????
S10_S_tatarica          ???????????????????????????????????????????????????????????????????????????????????????????????????????????????????????????????????????????????????????????????????????????????????????????????????????????????????????????????????????????????????????????????????????????????????????????????????????????????????????????????????????????????????????????????????????????????????????????????????????????????????????????????????????????????????????????????????????????????????????????????????????????????????????????????????????????????????????????????????????????????????????????????????????????????????????????????????????????????????????????????????????????????????????????????
S12_S_tatarica          ???????????????????????????????????????????????????????????????????????????????????????????????????????????????????????????????????????????????????????????????????????????????????????????????????????????????????????????????????????????????????????????????????????????????????????????????????????????????????????????????????????????????????????????????????????????????????????????????????????????????????????????????????????????????????????????????????????????????????????????????????????????????????????????????????????????????????????????????????????????????????????????????????????????????????????????????????????????????????????????????????????????????????????????????
SB_A_marsupialis        ???????????????????????????????????????????????????????????????????????????????????????????????????????????????????????????????????????????????????????????????????????????????????????????????????????????????????????????????????????????????????????????????????????????????????????????????????????????????????????????????????????????????????????????????????????????????????????????????????????????????????????????????????????????????????????????????????????????????????????????????????????????????????????????????????????????????????????????????????????????????????????????????????????????????????????????????????????????????????????????????????????????????????????????????
;
end;
