# Supplementary material for: Data on phylogenetic analyses of gazelles (genus Gazella) based on mitochondrial and nuclear intron markers
Source: Data Brief. 2016 Mar 2;7:551–7. doi: 10.1016/j.dib.2016.02.062 (PMC4802422; doi:10.1016/j.dib.2016.02.062)
Supplement: Supplementary file 19 — Supplementary material [file mmc19.zip › Lerp_et_al_Gazella_ZNF618_alignment.nexus]

#NEXUS
[ Title Lerp_GazPhyl_ZNF_alignment]
begin data;
       dimensions ntax=48 nchar=700;
       format missing=? gap=- matchchar=. datatype=nucleotide;
       matrix

GH1_G_gazella           GCTTCAGTGTCTGTAACAGAGAG---AGAAGGGGGTGAGCCGACCAGACAGTGA-AAGGGCTACTGCCAAGAGGGAGAGAAGCCGAGAAGGCGGGGGCCAGGAGAGGCCGACGCTGCGAGCCCAAGGATGCCCCTGCTCCACTCAAGATGCAGGCCCAAAGCCTTCGCTGTGTTTCCTGCCGCCTGGCAGCCTTGACCTGGTGCCCTTCGTCCCTACCTGCCAGGGTCA------GGCTCAGGGAGCGGCAACCACCCTTCCTGTCCCCGGCGTCCTCATCTCCGGCAGGGTGCTATCCCGTGAGCAACACACGAGGTGACAGGAGTCCCTTCCAGCAGGTGCCGCTGACACCGGGCGGTTCCGAAGCGCCTCGGGAGGATGCGG-GCCCACGTGCGGCAGTCCAGAGTACTGCTGGCAGAAGCTCGGGGGCATGTCCTGGGCACTCCTCCCCACTCCATCCCCACCCCAGGGTGCTCCCCCAAGTTAAGGAGGCCTCTCCCCTTTGCCTCGGGTCCCACTTCCACTGCAAAGAGTGCTCTGAGGTCATCCTCGAGGGGTCAGTGTGGAAAAAA-ACAGGCAGGGGATGGGGAGGACGGAGTCCCTCGGCTCTGCCCCGGTACACGCCACTCACCTC-GGTGTGCCCGGACG-TGGGTCTGGAAACAGTTGTAATAT-TTGTACTTCTTGCCACAGATTC
TAUM11861_G_gazella     ??????????????????????????AGAAGGGGGTGAGCCGACCAGACAGTGA-AAGGGCTACTGCCAAGAGGGAGAGAAGCCGAGAAGGCGGGGGCCAGGAGAGGCCGACGCTGCGAGCCCAAGGATGCCCCTRCTCCACTCAAGATGCAGGCCCAAAGCCTTCGCTGTGTTTCCTGCCGCCTGGCAGCCTTGACCTGGTGCCCTTCGTCCCTACCTGCCAGGGTCA------GGCTCAGGGAGCGGCAACCACCCTTCCTGTCCCCGGCGTCCTCATCTCCGGCAGGGTGCTATCCCGTGAGCAACACACGAGGTGACAGGAGTCCCTTCCAGCAGGTGCCGCTGACACCGGGCGGTTCCGAAGCGCCTCGGGAGGATGCGG-GCCCACGTGCGGCAGTCCAGAGTACTGCTGGCAGAAGCTCGGGGGCATGTCCTGGGCACTCCTCCCCACTCCATCCCCACCCCAGGGTGCTCCCCCAAGTT?????????????????????????????????????????????????????????????????????????????????????????????????????????????????????????????????????????????????????????????????????????????????????????????????????????????????????
TAUM12479_G_gazella     ????????????????????????????????????????????????????????????????????????????????????????AGGCGGGGGCCAGGAGAGGCCGACGCTGCGAGCCCAAGGATGCCCCTGCTCCACTCAAGATGCAGGCCCAAAGCCTTCGCTGTGTTTCCTGCCGCCTGGCAGCCTTGACCTGGTGCCCTTCGTCCCTACCTGCCAGGGTCA------GGCTCAGGGAGCGGCAACCACCCTTCCTGTCCCCGGCGTCCTCATCTCCGGCAGGGTGCTATCCCGTGAGCAACACACGAGGTGACAGGAGTCCCTTCCAGCAGGTGCCGCTGACACCGGGCGGTTCCGAAGCGCCTCGGGAGGATGCGG-GCCCACGTGCGGCAGTCCAGAGTACTGCTGGCAGAAGCTCGGGGGCATGTCCTGGGCACTCCTCCCCACTCCATCCCCACCCCAGGGTGCTCCCCCAAGTTAAGGAGGCCTCTCCCCTTCGCCTCGGGTCCCACTTCCACTGCAAAGAGTGCTCTGAGGTCATCCTCGAGGGGTCAGTGTGGAAAAAA-ACAGGCAGGGGATGGGGAGGACGGAGTCCCTCGG???????????????????????????????????????????????????????????????????????????????????????????
TAUM10170_G_arabica     ???TCAGTGTCTGTAACAGAGAGAGAAGAAGGGGGTGAGCCGACCAGACAGTGAAAAGGGCTACTGCCAAGAGGGAGAGAAGCCGAGAAGGCGGGGGCCAGGAGAGGCCGACGCTGCGAGCCCAAGGATGCCCCTACTCCACTCAAGATGCAGGCCCAAAGCCTTCGCTGTGTTTCCTGCCGCCTGGCAGCCTTGACCTGGTGCCCTTCGTCCCTACCTGCCAGGGTCA------GGCTCAGGGAGCGGCAACCACCCTTCCTGTCCCCGGCGTCCTCATCTCCGGCAGGGTGCTATCCCGTGAGCAACACACGAGGTGACAGGAGTCCCTTCCAGCAGGTGCCGCTGACACCGGGCGGTTCCGAAGCGCCTCGGGAGGATGCGG-GCCCACGTGCGGCAGTCCAGAGTACTGCTGGCAGAAGCTCGGGGGCATGTCCTGGGCACTCCTCCCCACTCCATCCCCACCCCAGGGTGCTCCCCCAAGTTAAGGAGGCCTCTCCCCTTCGCCTCGGGTCCCACTTCCACTGCAAAGAGTGCTCTGAGGTCATCCTCGAGGGGTCAGTGTGGAAAAAA-ACAGGCAGGGGATGGGGAGGACGGAGTCCCTCGGCTCTGCCCCGGTACACGCCACTCACCTC-GGTGTGCCCGGACG-TGGGTCTGGAAACAGTTGTAATAT-TTGTACTTCTTGCCACAGATTC
TAUM11048_G_arabica     ???TCAGTGTCTGTAACAGAGAGAGAAGAAGGGGGTGAGCCGACCAGACAGTGA-AAGGGCTACTGCCAAGAGGGAGAGAAGCCGAGAAGGCGGGGGCCAGGAGAGGCCGACGCTGCGAGCCCAAGGATGCCCCTACTCCACTCAAGATGCAGGCCCAAAGCCTTCGCTGTGTTTCCTGCCGCCTGGCAGCCTTGACCTGGTGCCCTTCGTCCCTACCTGCCAGGGTCA------GGCTCAGGGAGCGGCAACCACCCTTCCTGTCCCCGGCGTCCTCATCTCCGGCAGGGTGCTATCCCGTGAGCAACACACGAGGTGACAGGAGTCCCTTCCAGCAGGTGCCGCTGACACCGGGCGGTTCCGAAGCGCCTCGGGAGGATGCGG-GCCCACGTGCGGCAGTCCAGAGTACTGCTGGCAGAAGCTCGGGGGCATGTCCTGGGCACTCCTCCCCACTCCATCCCCACCCCAGGGTGCTCCCCCAAGTTAAGGAGGCCTCTCCCCTTCGCCTCGGGTCCCACTTCCACTGCAAAGAGTGCTCTGAGGTCATCCTCGAGGGGTCAGTGTGGAAAAAA-ACAGGCAGGGGATGGGGAGGACGGAGTCCCTCGGCTCTGCCCCGGTACACGCCACTCACCTC-GGTGTGCCCGGACG-TGGGTCTGGAAACAGTTGTAATAT-TTGTACTTCTTGCCACAGAT??
GGF41_G_arabica         ??TTCAGTGTCTGTAACAGAGAGAGAAGAAGGGGGTGAGCCGACCAGACAGTGA-AAGGGCTACTGCCAAGAGGGAGAGAAGCCGAGAAGGCGGGGGCCAGGAGAGGCCGATGCTGCGAGCCCAAGGATGCCCCTGCTCCACTCAAGATGCAGGCCCAAAGCCTTCGCTGTGTTTCCTGCCGCCTGGCAGCCTTGACCTGGTGCCCTTCGTCCCTACCTGCCAGGGTCA------GGCTCAGGGAGCGGCAACCACCCTTCCTGTCCCCGGCGTCCTCATCTCCGGCAGGGTGCTATCCCGTGAGCAACACACGAGGTGACAGGAGTCCCTTCCAGCAGGTGCCGCTGACACCGGGCGGTTCCGAAGCGCCTCAGGAGGATGCGG-GCCCACGTGCGGCAGTCCAGAGCACTGCTGGCAGAAGCTCGGGGGCATGTCCTGGGCACTCCTCCCCACTCCATCCCCACCCCAGGGTGCTCCCCCAAGTTAAGGAGGCCTCTCCCCTTCGCCTCGGGTCCCACTTCCACTGCAAAGAGTGCTCTGAGGTCATCCTCGAGGGGTCAGCGTGGAAAAAA-ACAGGCAGGGGATGGGGAGGACGGAGTCCTTCGGCTCTGCCCCGGTACACGCCACTCACCTC-GGTGTGCCCGGACG-TGGGTCTGGAAACAGTTGTAATAT-TTGTACTTCTTGCCACAGATT?
OmanI_G_arabica         ???TCAGTGTCTGTAACAGAGAGAGAAGAAGGGGGTGAGCCGACCAGACAGTGA-AAGGGCTACTGCCAAGAGGGAGAGAAGCCGAGAAGGCGGGGGCCAGGAGAGGCCGACGCTGCGAGCCCAAGGATGCCCCTGCTCCACTCAAGATGCAGGCCCAAAGCCTTCGCTGTGTTTCCTGCCGCCTGGCAGCCTTGACCTGGTGCCCTTCGTCCCTACCTGCCAGGGTCA------GGCTCAGGGAGCGGCAACCACCCTTCCTGTCCCCGGCGTCCTCATCTCCGGCAGGGTGCTATCCCGTGAGCAACACACGAGGTGACAGGAGTCCCTTCCAGCAGGTGCCGCTGACACCGGGCGGTTCCGAAGCGCCTCGGGAGGATGCGG-GCCCACGTGCGGCAGTCCAGAGTACTGCTGGCAGAAGCTCGGGGGCATGTCCTGGGCACTCCTCCCCACTCCATCCCCACCCCAGGGTGCTCCCCCAAGTTAAGGAGGCCTCTCCCCTTCGCCTCGGGTCCCACTTCCACTGCAAAGAGTGCTCTGAGGTCATCCTCGAGGGGTCAGTGTGGAAAAAA-ACAGGCAGGGGATGGGGAGGACGGAGTCCCTCGGCTCTGCCCCGGTACACGCCACTCACCTC-GGTGTGCCCGGACG-TGGGTCTGGAAACAGTTGTAATAT-TTGTACTTCTTGCCACAGATTC
3455_G_arabica          ???????????????????????????????????????????????????????????????CTGCCAAGAGGGAGAGAAGCCGAGAAGGCGGGGGCCAGGAGAGGCCGATGCTGCGAGCCCAAGGATGCCCCTGCTCCACTCAAGATGCAGGCCCAAAGCCTTCGCTGTGTTTCCTGCCGCCTGGCAGCCTTGACCTGGTGCCCTTCGTCCCTACCTGCCAGGGTCA------GGCTCAGGGAGCGGCAACCACCCTTCCTGTCCCCGGCGTCCTCATCTCCGGCAGGGTGCTATCCCGTGAGCAACACACGAGGTGACAGGAGTCCCTTCCAGCAGGTGCCGCTGACACCGGGCGGTTCCGAAGCGCCTCAGGAGGATGCGGGGCCCACGTGCGGCAGTCCAGAGCACTGCTGGCAGAAGCTCGGGGGCATGTCCTGGGCACTCCTCCCCACTCCATCCCCACCCCAGGGTGCTCCCCCAAGTTAAGGAGGCCTCTCCCCTTCGCCTCGGGTCCCACTTCCACTGCAAAGAGTGCTCTGAGGTCATC-TCGAGGGGTCAGCGTGGAAAAAA-ACAGGCAGGGGATGGGGAGGACGGA????????????????????????????????????????????????????????????????????????????????????????????????????
182_G_arabica           ????????????????????????????????????????????????????????????????????????????????????????????????????????????????????????????????????????????????????????????????????????????????????????????????????????????????????????????????????????????????????????????????????????????????????????????????????????????????????????????????????????????????????????????????????????????????????????????????????????????????????????????????????????????????????????????????????????????????????????????????????????????????????????????????????????????????????????????????????????????????????????????????????????????????????????????????????????????????????????????????????????????????????????????????????????????????????????????
3463_G_spekei           ????????????????????????????????????????????????????????????????????????????????????????????????????????????????????????????????????????????????????????????????????????????????????????????????????????????????????????????????????????????????????????????????????????????????????????????????????????????????????????????????????????????????????????????????????????????????????????????????????????????????????????????????????????????????????????????????????????????????????????????????????????????????????????????????????????????????????????????????????????????????????????????????????????????????????????????????????????????????????????????????????????????????????????????????????????????????????????????
3466_G_spekei           ?????AGTGTCTGTAACAGAGAGAGAAGAAGGGGGTGAGCCGACCAGACAGTGA-AAGGGCTACTGCCAAGAGGGAGAGAAGCCGAGAAGGCGGGGGCCAGGAGAGGCCGACGCTGCGAGCCCAAGGATGCCCCTGCTCCACTCAAGATGCAGGCCCAAAGCCTTCGCTGTGTTTCCTGCCGCCTGGCAGCCTTGACCTGGTGCCCTTCGTCCCTACCTGCCAGGGTCA------GGCTCAGGGAGCAGCAACCACCCTTCCTGTCCCCGGTGTCCTCATCTCCAGCAGGGTGCTATCCCATGAGCAACACACGAGGTGACAGGAGTCCCTTCCAGCAGGTGCCGCTGACACCGGGCGGTTCCGAAGCGCCTCGGGAGGATGTGG-GCCCATGCGCGGCAGTCCAGAGTACTGCTGGCAGAAGCTCGGGGCCATGTCCTGGGCACTCCTCCCCACTCCATCCCCACCCCAGGGTGCTCCCCCAAGTTAAGGAGGCCTCTCCCCTTCGCCTCGGGTCCCACTTCCACTGCAAAGAGTGCTCTGAGGTCATCCTCGAGGGGTCAGCGTGGAAAAAA-ACAGGCAGGGGATGGGGAGGACGGAGTCCCTCGGCTCTGCCCCGGTACACACCACTCACCTC-GGTGTGCCCGGACG-TGGGTCTGGAAACAGTTGTAATAT-TTGTACTTCTTGCCAC??????
3467_G_spekei           GCTTCAGTGTCTGTAACAGAGAGAGAAGAAGGGGGTGAGCCGACCAGACAGTGA-AAGGGCTACTGCCAAGAGGGAGAGAAGCCGAGAAGGCGGGGGCCAGGAGAGGCYGACGCTGCGAGCCCAAGGATGCCCCTGCTCCACTCAAGATGCAGGCCCAAAGCCTTCGCTGTGTTTCCTGCCGCCTGGCAGCCTTGACCTGGTGCCCTTCGTCCCTACCTGCCAGGGTCA------GGCTCAGGGAGCAGCAACCACCCTTCCTGTCCCCGGYGTCCTCATCTCCRGCAGGGTGCTATCCCATGAGCAACACACGAGGTGACAGGAGTCCCTTCCAGCAGGTGCCGCTGACACCGGGCGGTTCCGAAGCGCCTCGGGAGGATGTGG-GCCCAYGCGCGGCAGTCCAGAGTACTGCTGGCAGAAGCTCGGGGSCATGTCCTGGGCACTCCTCCCCACTCCATCCCCACCCCAGGGTGCTCCCCCAAGTTAAGGAGGCCTCTCCCCTTCGCCTCGGGTCCCACTTCCACTGCAAAGAGTGCTCTGAGGTCATCCTCGAGGGGTCAGCGTGGAAAAAA-ACAGGCAGGGGATGGGGAGGACGGAGTCCCTCGGCTCTGCCCCGGTACACACCACTCACCTC-GGTGTGCCCGGACG-TGGGTCTGGAAACAGTTGTAATAT-TTGTACTTCTTGCCACAGATTC
3469_G_spekei           ??TTCAGTGTCTGTAACAGAGAGAGAAGAAGRGGGTGAGCCGACCAGACAGTGA-AAGGGCTACTGCCAAGAGGGAGAGAAGCCGAGAAGGCGGGGGCCAGGAGAGGCYGACGCTGCGAGCCCAAGGATGCCCCTGCTCCACTCAAGATGCAGGCCCAAAGCCTTCGCTGTGTTTCCTGCCGCCTGGCAGCCTTGACCTGGTGCCCTTCRTCCCTACCTGCCAGGGTCA------GGCTCAGGAAGCAGCAACCACCCTTCCTGTCCCCGGCGTCCTCATCTCCGGCAGGGTGCTATCCCATGAGCAACACACGAGGTGACAGGAGTCCCTTCCAGCAGGTGCCGCTGACACCGGGCGGTTCCGAAGCGCCTCGGGAGGATGTGG-GCCCACGCGCGGCAGTCCAGAGTACTGCTGGCAGAAGCTCGGGGGCATGTCCTGGGCACTCCTCCCCACTCCATCCCCACCCCAGGGTGCTCCCCCAAGTTAAGGAGGCCTCTCCCCTTCGCCTCGGGTCCCACTTCCACTGCAAAGAGTGCTCTGAGGTCATCCTCGAGGGGTCAGCGTGGAAAAAA-ACAGGCAGGGGATGGGGAGGACGGAGTCCCTCGGCTCTGCCCCGGTACACACCACTCACCTC-GGTGTGCCCGGACG-TGGGTCTGGAAACAGTTGTAATAT-TTGTACTTCTTGC?????????
Chad19_G_dorcas         ????????????????????????????????????????????????????????????????????????????????????????????????????????????????????????????????????????????????????????????????????????????????????????????????????????????????????????????????????????????????????????????????????????????????????????????????????????????????????????????????????????????????????????????????????????????????????????????????????????????????????????????????????????????????????????????????????????????????????????????????????????????????????????????????????????????????????????????????????????????????????????????????????????????????????????????????????????????????????????????????????????????????????????????????????????????????????????????
Chad7_G_dorcas          ????????????????????????????????????????????????????????????????????????????????????????????????????????????????????????????????????????????????????????????????????????????????????????????????????????????????????????????????????????????????????????????????????????????????????????????????????????????????????????????????????????????????????????????????????????????????????????????????????????????????????????????????????????????????????????????????????????????????????????????????????????????????????????????????????????????????????????????????????????????????????????????????????????????????????????????????????????????????????????????????????????????????????????????????????????????????????????????
2866_G_dorcas           GCTTCAGTGTCTGTAACAGAGAGAGAAGAAGGGGGTGAGCCGACCAGACAGTGA-AAGGGCTACTGCCAAGAGGGAGAGAAGCCGAGAAGGCAGGGGCCAGGAGAGGCCGACRCTGCGAGCCCAAGGATGCCCCTGCTCCACTCAAGATGCAAGCCCAAAGCCTTCGCTGTGTTTCCTGCCGCCTGGCAGCCTTGACCTGGTGCCCTTCGTCCCTACCTGCCAGGGTCA------GGCTCAGGGAGCGGCAACCGCCCTTCCTGTCCCCAGCGTCCTCATCTCCGGCAGGGTGCTATCCCGTGAGCAACACACGAGGTGACAGGAGTCCCTTCCAGCAGGTGCCGCTGACACCGGGCGGTTCCGAAGCGCCTCGGGAGGATGCGG-GMCCACGTGCGGCAGTCCAGAGCACTGCTGGCAGAAGCTCGGGGGCATGTCCTGGGCACTCCTCCCCACTCCATCCCCACCCCAGGGTGCTCCCCCAAGTTAAGGAGGCCTCTCCCCTTCGCCTCGGGTCCCACTTCCACTGCAAAGAGTGCTCTGAGGTCATCCTCGAGGGGTCAGCGTGGAAAAAA-ACAGGCAGGGGATGGGGAGGACGGAGTCCCTCGGCTCTGCCCCGGTACACGCCACTCACCTC-GGTGTGCCCGGACG-TGGGTCTGGAAACAGTTGTAATAT-TTGTACTTCTTGCCACAGATTC
3564_G_dorcas           GCTTCAGTGTCTGTAACAGAGAGAGAAGAAGGGGGTGAGCCGACCAGACAGTGA-AAGGGCTACTGCCAAGAGGGAGAGAAGCCGAGAAGGCAGGGGCCAGGAGAGGCCGACGCTGCGAGCCCAAGGATGCCCCTGCTCCACTCAAGATGCAAGCCCAAAGCCTTCGCTGTGTTTCCTGCCGCCTGGCAGCCTTGACCTGGTGCCCTTCRTCCCTACCTGCCAGGGTCA------GGCTCAGGGAGCGGCAACCGCCCTTCCTGTCCCCAGCGTCCTCATCTCCGGCAGGGTGCTATCCCGTGAGCAACACACGAGGTGACAGGAGTCCCTTCCAGCAGGTGCCGCTGACACCGGGCGGTTCCGAAGCGCCTCGGGAGGATGCGG-GMCCACGTGCGGCAGTCCAGAGCACTGCTGGCAGAAGCTCGGGGGCATGTCCTGGGCACTCCTCCCCACTCCATCCCCACCCCAGGGTGCTCCCCCAAGTTAAGGAGGCCTCTCCCCTTCGCCTCGGGTCCCACTTCCACTGCAAAGAGTGCTCTGAGGTCATCCTCGAGGGGTCAGCGTGGAAAAAA-ACAGGCAGGGGATGGGGAGGACGGAGTCCCTCGGCTCTGCCCCGGTACACGCCACTCACCTC-GGTGTGCCCGGACG-TGGGTCTGGAAACAGTTGTAATAT-TTGTACTTCTTGCCACAGATTC
AWWP9159_G_dorcas       ???????????TGTAACAGAGAGAGAAGAAGGGGGTGAGCCGACCAGACAGTGA-AAGGGCTACTGCCAAGAGGGAGAGAAGCCGAGAAGGCAGGGGCCAGGAGAGGCCGACGCTGCGAGCCCAAGGATGCCCCTGCTCCACTCAAGATGCAAGCCCAAAGCCTTCGCTGTGTTTCCTGCCGCCTGGCAGCCTTGACCTGGTGCCCTTCATCCCTACCTGCCAGGGTCA------GGCTCAGGGAGCGGCAACCGCCCTTCCTGTCCCCAGCGTCCTCATCTCCGGCAGGGTGCTATCCCGTGAGCAACACACGAGGTGACAGGAGTCCCTTCCAGCAGGTGCCGCTGACACCGGGCGGTTCCGAAGCGCCTCGGGAGGATGCGG-GCCCACGTGCGGCAGTCCAGAGCACTGCTGGCAGAAGCTCGGGGGCATGTCCTGGGCACTCCTCCCCACTCCATCCCCACCCCAGGGTGCTCCCCCAAGTTAAGGAGGCCTCTCCCCTTCGCCTCGGGTCCCACTTCCACTGCAAAGAGTGCTCTGAGGTCATCCTCGAGGGGTCAGCGTGGAAAAAA-ACAGGCAGGGGATGGGGAGGACGGAGTCCYTCGGCTCTGCCCCGGTACACGCCACTCACCTC-GGTGTGCCCGGACG-TGGGTCTGGAAACAGTTGTAATAT-TTGTACTTCTTGC?????????
PCGD59_G_dorcas         ????????????????????????????????????????????CAGACAGTG--AAGGGCTACTGCCAAGAGGGAGAGAAGCCGAGAAGGCAGGGGCCAGGAGAGGCCGACACTGCGAGCCCAAGGATGCCCCTGCTCCACTCAAGATGCAAGCCCAAAGCCTTCGCTGTGTTTCCTGCCGCCTGGCAGCCTTGACCTGGTGCCCTTCGTCCCTACCTGCCAGGGTCA------GGCTCAGGGAGCGGCAACCGCCCTTCCTGTCCCCAGCGTCCTCATCTCCGGCAGGGTGCTATCCCGTGAGCAACACACGAGGTGACAGGAGTCCCTTCCAGCAGGTGCCGCTGACACCGGGCGGTTCCGAAGCGCCTCGGGAGGATGCGG-GCCCACGTGCGGCAGTCCAGAGCACTGCTGGCAGAAGCTCGGGGGCATGTCCTGGGCACTCCTCCCCACTCCATCCCCACCCCAGGGTGCTCCCCCAAGTTAAGGAGGCCTCTCCCCTTCGCCTCGGGTCCCACTTCCACTGCAAAGAGTGCTCTGAGGTCATCCTCGAGGGGTCAGCGTGTAAAAAA-ACAGGCAGGGGATGGGGAGGACGGAGTCCCTCGGCTCTGCCCCGGTACACGCCACTCACCTC-GGTGTGCCCGGACG-TGGGTCTGGAAACAGTTGTAATAT-TTGTACTTCTTGCCACAGATTC
PCGD1_G_dorcas          ????????????????????????????????????????????CAGACAGTGA--AGGGCTACTGCCAAGAGGGAGAGAAGCCGAGAAGGCAGGGGCCAGGAGAGGCCGACACTGCGAGCCCAAGGATGCCCCTGCTCCACTCAAGATGCAAGCCCAAAGCCTTCGCTGTGTTTCCTGCCGCCTGGCAGCCTTGACCTGGTGCCCTTCGTCCCTACCTGCCAGGGTCA------GGCTCAGGGAGCGGCAACCGCCCTTCCTGTCCCCAGCGTCCTCATCTCCGGCAGGGTGCTATCCCGTGAGCAACACACGAGGTGACAGGAGTCCCTTCCAGCAGGTGCCGCTGACACCGGGCGGTTCCGAAGCGCCTCGGGAGGATGCGG-GCCCACGTGCGGCAGTCCAGAGCACTGCTGGCAGAAGCTCGGGGGCATGTCCTGGGCACTCCTCCCCACTCCATCCCCACCCCAGGGTGCTCCCCCAAGTTAAGGAGGCCTCTCCCCTTCGCCTCGGGTCCCACTTCCACTGCAAAGAGTGCTCTGAGGTCATCCTCGAGGGGTCAGCGTGTAAAAAA-ACAGGCAGGGGATGGGGAGGACGGAGTCCCTCGGCTCTGCCCCGGTACACGCCACTCACCTC-GGTGTGCCCGGACG-TGGGTCTGGAAACAGTTGTAATAT-TTGTACTTCTTGCCACAGATTC
3261_G_dorcas           ??????????????????????????????????????????????????????????????????CCAAGAGGGAGAGAAGCCGAGAAGGCAGGGGCCAGGAGAGGCCGACACTGCGAGCCCAAGGATGCCCCTGCTCCACTCAAGATGCAAGCCCAAAGCCTTCGCTGTGTTTCCTGCCGCCTGGCAGCCTTGACCTGGTGCCCTTCGTCCCTACCTGCCAGGGTCA------GGCTCAGGGAGCGGCAACCGCCCTTCCTGTCCCCAGCGTCCTCATCTCCGGCAGGGTGCTATCCCGTGAGCAACACACGAGGTGACAGGAGTCCCTTCCAGCAGGTGCCGCTGACACCGGGCGGTTCCGAAGCGCCTCGGGAGGATGCGG-GCCCACGTGCGGCAGTCCAGAGCACTGCTGGCAGAAGCTCGGGGGCATGTCCTGGGCACTCCTCCCCACTCCATCCCCACCCCAGGGTGCTCCCCCAAGTTAAGGAGGCCTCTCCCCTTCGCCTCGGGTCCCACTTCCACTGCAAAGAGTGCTCTGAGGTCATCCTCGAGGGGTCAGCGTGTAAAAAAAACAGGCAGGGGATGGGGAGGACGGAGTCCCTCGGCTCTGCCCCGGTACACGCCACTCACCTCGG?????????????????????????????????????????????????????????????
Mongo_G_subgutturosa    ????????????????????????????????????????????????????????????????????????????????????????????????????????????????????????????????????????????????????????????????????????????????????????????????????????????????????????????????????????????????????????????????????????????????????????????????????????????????????????????????????????????????????????????????????????????????????????????????????????????????????????????????????????????????????????????????????????????????????????????????????????????????????????????????????????????????????????????????????????????????????????????????????????????????????????????????????????????????????????????????????????????????????????????????????????????????????????????
AWWP9053_G_subgutturosa GCTTCAGTGTCTGTAACAGAGAGAGAAGAAGGGGGTGAGCCGACCAGACAGTGAAAAGGGCTACTGCCAAGAGGGAGAGAAGCCGAGAAGGCGGGGGCCAGGAGAGGCCGACGCTGCGAGCCCAAGGATGCCCCTGCTCCACTCAAGATGCAGGCCCAAAGCCTTCGCTGTGTTTCCTGCCGCCTGGCAGCCTTGACCTGGTGCCCTTCGTCCCTACCTGCCAGGGTCA------GGCTCAGGGAGCGGCAACCACCCTTCCTGTCCCCGGCGTCCTCATCTCCGGCAGGGTGCTATCCCGTGAGCAACACACGAGGTGACAGGAGTCCCTTCCAGCAGGTGCCGCTGACACCGGGCGGTTCCGAAGCGCCTCGGGAGGATGCGG-GCCCACGTGCGGCAGTCCAGAGTACTGCTGGCAGAAGCTCGGGGGCATGTCCTGGGCACTCCTCCCCACTCCATCCCCACCCCAGGGTGCTCCCCCAAGTTAAGGAGGCCTCTCCCCTTCGCCTCGGGTCCCACTTCCACTGCAAAGAGTGCTCTGAGGTCATCCTCGAGGGGTCAGCGTGGAAAAAA-ACAGGCAGGGGATGGGGAGGACGGAGTCCCTCGGCTCTGCCCCGGTACACGCCACTCACCTC-GGTGTGCCCGGACG-TGGGTCTGGAAACAGTTGTAATAT-TTGTACTTCTTGCCACA?????
583_G_bennettii         GCTTCAGTGTCTGTAACAGAGAGAGAAGAAGGGGGTGAGCCGACCAGACAGTGA-AAGGGCTACTGCCAAGAGGGAGAGAAGCCGAGAAGGCRGGGGCCAGGAGAGGCCGACGCTGCGAGCCCAAGGATGCCCCTGCTCCACTCAAGATGCAGGCCCAAAGCCTTCGCTGTGTTTCCTGCCGCCTGGCAGCCTTGACCTGGTGCCCTTCGTCCCTACCTGCCAGGGTCA------GGCTCAGGGAGCGGCAACCACCCTTCCTGTCCCCGGCGTCCTCATCTCCGGCAGGGTGCTATCCCGTGAGCAACACACGAGGTGACAGGAGTCCCTTCCAGCAGGTGCCGCTGACACCGGGCGGTTCCGAAGCGCCTCGGGAGGATGCGG-GCCCACGTGCGGCAGTCCAGAGTACTGCTGGCAGAAGCTCGGGGGCATGTCCTGGGCACTCCTCCCCACTCCATCCCCACCCCAGGGTGCTCCCCCAAGTTAAGGAGGCCTCTCCCCTTCGCCTCGGGTCCCACTTCCACTGCAAAGAGTGCTCTGAGGTCATCCTCGAGGGGTCAGCGTGGAAAAAA-ACAGGCAGGGGATGGGGAGGACGGAGTCCCTCGGCTCTGCCCYGGTACACGCCACTCACCTC-GGTGTGCCCGGACG-TGGGTCTGGAAACAGTTGTAATAT-TTGTACTTCTTGCCACAGATTC
7_G_bennettii           GCTTCAGTGTCTGTAACAGAGAGAGAAGAAGGGGGTGAGCCGACCAGACAGTGA-AAGGGCTACTGCCAAGAGGGAGAGAAGCCGAGAAGGCGGGGGCCAGGAGAGGCCGACGCTGCGAGCCCAAGGATGCCCCTGCTCCACTCAAGATGCAGGCCCAAAGCCTTCGCTGTGTTTCCTGCCGCCTGGCAGCCTTGACCTGGTGCCCTTCGTCCCTACCTGCCAGGGTCAGGGTCAGGCTCAGGGAGCGGCAACCACCCTTCCTGTCCCCGGCGTCCTCATCTCCGGCAGGGTGCTATCCCGTGAGCAACACACGAGGTGACAGGAGTCCCTTCCAGCAGGTGCC?CTGACACCGGGCGGTTCCGAAGCGCCTCGGGAGGATGCGG-GCCCACGTGCGGCAGTCCAGARTACTGCTGGCAGAAGCTCGGGGGCATGTCCTGGGCACTCCTCCCCACTCCATCCCCACCCCAGGGTGCTCCCCCAAGTTAAGGAGGCCTCTCCCCTTCGCCTCGGGTCCCACTTCCACTGCAAAGAGTGCTCTGAGGTCATCCTCGAGGGGTCAGCGTGGAAAAAA-ACAGGCAGGGGATGGGGAGGACGGAGTCCCTCGGCTCTGCCCCGGTACACGCCACTCACCTC-GGTGTGCCCGGACG-TGGGTCTGGAAACAGTTGTAATATTTTGTACTTCTTGCCACAGATTC
9_G_bennettii           GCTTCAGTGTCTGTAACAGAGAGAGAAGAAGGGGGTGAGCCGACCAGACAGTGA-AAGGGCTACTGCCAAGAGGGAGAGAAGCCGAGAAGGCGGGGGCCAGGAGAGGCCGACGCTGCGAGCCCAAGGATGCCCCTGCTCCACTCAAGATGCAGGCCCAAAGCCTTCGCTGTGTTTCCTGCCGCCTGGCAGCCTTGACCTGGTGCCCTTCGTCCCTACCTGCCAGGGTCAGGGTCAGGCTCAGGGAGCGGCAACCACCCTTCCTGTCCCCGGCGTCCTCATCTCCGGCAGGGTGCTATCCCGTGAGCAACACACGAGGTGACAGGAGTCCCTT????????????????????????????????????????????????????????????????????????????????????????????????????????????????????????????????????????????????????????????????????????????????????????????????????????????????????????????????????????????????????????????????????????????????????????????????????????????????????????????????????????????????????????????????????????????????
6_G_bennettii           ??????????????????????????????????????????????????????????GGCTACTGCCAAGAGGGAGAGAAGCCGAGAAGGCRGGGGCCAGGAGAGGCCGACGCTGCGAGCCCAAGGATGCCCCTGCTCCACTCAAGATGCAGGCCCAAAGCCTTCGCTGTGTTTCCTGCCGCCTGGCAGCCTTGACCTGGTGCCCTTCGTCCCTACCTGCCAGGGTCA------GGCTCAGGGAGCGGCAACCACCCTTCCTGTCCCCGGCGTCCTCATCTCCGGCAGGGTGCTATCCCGTGAGCAACACACGAGGTGACAGGAGTCCCTTCCAGCAGGTGCCGCTGACACCGGGCGGTTCCGAAGCGCCTCGGGAGGATGCGG-GCCCACGTGCGGCAGTCCAGAGTACTGCTGGCAGAAGCTCGGGGGCATGTCCTGGGCACTCCTCCCCACTCCATCCCCACCCCAGGGTGCTCCCCCAAGTTAAGGAGGCCTCTCCCCTTCGCCTCGGGTCCCACTTCCACTGCAAAGAGTGCTCTGAGGTCATCCTCGAGGGGTCAGCGTGGAAAAAA-ACAGGCAGGGGATGGGGAGGACGGAGTCCCTCGGCTCTGCCCCGGTACACGCCACTCACCTCGGGTGTGCCCGGACGGTGGGTCTGGAAACAGTTGTAATAT-TTGTACTTCTTGCCACA?????
10_G_bennettii          ?????????????????????????????????????????????????????????????????????AGAGGGAGAGAAGCCGAGAAGGCGGGGGCCAGGAGAGGCCGACGCTGCGAGCCCAAGGATGCCCCTGCTCCACTCAAGATGCAGGCCCAAAGCCTTCGCTGTGTTTCCTGCCGCCTGGCAGCCTTGACCTGGTGCCCTTCGTCCCTACCTGCCAGGGTCAGGGTCAGGCTCAGGGAGCGGCAACCACCCTTCCTGTCCCCGGCGTCCTCATCTCTGGCAGGGTGCTATCCCGTGAGCAACACACGAGGTGACAGGAGTCCCTTCCAGCAGGTGCCGCTGACACCGGGCGGTTCCGAAGCGCCTCGGGAGGATGCGG-GCCCACGTGCGGCAGTCCAGAGTACTGCTGGCAGAAGCTCGGGGGCATGTCCTGGGCACTCCTCCCCACTCCATCCCCACCCCAGGGTGCTCCCCCAAGTTAAGGAGGCCTCTCCCCTTCGCCTCGGGTCCCACTTCCACTGCAAAGAGTGCTCTGAGGTCATCCTCGAGGGGTCAGCGTGGAAAAAA-ACAGGCAGGGGATGGGGAGGACGGAGTCCCTCGGCTCTGCCCCGGTACACGCCACTCACCTC-GGTGTGCCCGGA??????????????????????????????????????????????????
2887_G_cuvieri          GCTTCAGTGTCTGTAACAGAGAGAGAAGAAGGGGGTGAGCCGACCAGACAGTGA-AAGGGCTACTGCCAAGAGGGAGAGAAGCCGAGAAGGCGGGGGCCAGGAGAGGCCGACGCTGCGAGCCCAAGGATGCCCCTGCTCCACTCAAGATGCAGGCCCAAAGCCTTCGCTGTGTTTCCTGCCGCCTGGCAGCCTTGACCTGGTGCCCTTCGTCCCTACCTGCCAGGGTCA------GGCTCAGGGAGCGGCAACCACCCTTCCTGTCCCCGGCGTCCTCATCTCCGGCAGGGTGCTATCCCGTGAGCAACACACGAGGTGACAGGAGTCCCTTCCAGCAGGTGCCGCTGACACCGGGCGGTTCCGAAGCGCCTCGGGAGGATGCGG-GCCCACGTGCGGCAGTCCAGAGTACTGCTGGCAGAAGCTCGGGGGCATGTCCTGGGCACTCCTCCCCACTCCATCCCCACCCCAGGGTGCTCCCCCAAGTTAAGGAGGCCTCTCCCCTTCGCCTCGGGTCCCACTTCCACTGCAAAGAGTGCTCTGAGGTCATCCTCGAGGGGTCAGCGTGGAAAAAA-ACAGGCAGGGGATGGGGAGGACGGAGTCCCTCGGCTCTGCCCCGGTACACGCCACTCACCTC-GGTGTGCCCGGACG-TGGGTCTGGAAACAGTTGTAATAT-TTGTACTTCTTGCCACAGATTC
2885_G_cuvieri          GCTTCAGTGTCTGTAACAGAGAGAGAAGAAGGGGGTGAGCCGACCAGACAGTGA-AAGGGCTACTGCCAAGAGGGAGAGAAGCCGAGAAGGCGGGGGCCAGGAGAGGCYGACGCTGCGAGCCCAAGGATGCCCCTGCTCCACTCAAGATGCAGGCCCAAAGCCTTCGCTGTGTTTCCTGCCGCCTGGCAGCCTTGACCTGGTGCCCTTCGTCCCTACCTGCCAGGGTCA------GGCTCAGGGAGCGGCAACCACCCTTCCTGTCCCCGGCGTCCTCATCTCCGGCAGGGTGCTATCCCGTGAGCAACACACGAGGTGACAGGAGTCCCTTCCAGCAGGTGCCGCTGACACCGGGCGGTTCCGAAGCGCCTCGGGAGGATGCGG-GCCCACGTGCGGCAGTCCAGAGTACTGCTGGCAGAAGCTCGGGGGCATGTCCTGGGCACTCCTCCCCACTCCATCCCCACCCCAGGGTGCTCCCCCAAGTTAAGGAGGCCTCTCCCCTTCGCCTCGGGTCCCACTTCCACTGCAAAGAGTGCTCTGAGGTCATCCTCGAGGGGTCAGCGTGGAAAAAA-ACAGGCAGGGGATGGGGAGGACGGAGTCCCTCGGCTCTGCCCCGGTACACGCCACTCACCTC-GGTGTGCCCGGACG-TGGGTCTGGAAACAGTTGTAATAT-TTGTACTTCTTGCCACAGAT??
781_G_leptoceros        ???TCAGTGTCTGTAACAGAGAGAGAAGAAGGGGGTGAGCCGACCAGACAGTGA-AAGGGCTACTGCCAAGAGGGAGAGAAGCCGAGAAGGCGGGGGCCAGGAGAGGCTGACGCTGCGAGCCCAAGGATGCCCCTGCTCCACTCAAGATGCAGGCCCAAAGCCTTCRCTGTGTTTCCTGCCGCCTGGCAGCCTTGACCTGGTGCCCTTCGTCCCTACCTGCCAGGGTCA------GGCTCAGGGAGCGGCAACCACCCTTCCTGTCCCCGGCGTCCTCATCTCCGGCAGGGTGCTATCCCGTGAGCAACACACGAGGTGACAGGAGTCCCTTCCAGCAGGTGCCGCTGACACCGGGCGGTTCCGAAGCGCCTCGGGAGGATGCGG-GCCCACGTGCGGCAGTCCAGAGTACTGCTGGCAGAAGCTCGGGGGCATGTCCTGGGCACTCCTCCCCACTCCATCCCCACCCCAGGGTGCTCCCCCAAGTTAAGGAGGCCTCTCCCCTTCGCCTCGGGTCCCACTTCCACTGCAAAGAGTGCTCTGAGGTCATCCTCGAGGGGTCAGCGTGGAAAAAA-ACAGGCAGGGGATGGGGAGGACGGAGTCCCTCGGCTCTGCCCCGGTACACGCCACTCACCTC-GGTGTGCCCGGACG-TGGGTCTGGAAACAGTTGTAATAT-TTGTACTTCTTGCCACAGATT?
782_G_leptoceros        ???TCAGTGTCTGTAACAGAGAGAGAAGAAGGGGGTGAGCCGACCAGACAGTGA-AAGGGCTACTGCCAAGAGGGAGAGAAGCCGAGAAGGCGGGGGCCAGGAGAGGCCGACGCTGCGAGCCCAAGGATGCCCCTGCTCCACTCAAGATGCAGGCCCAAAGCCTTCGCTGTGTTTCCTGCCGCCTGGCAGCCTTGACCTGGTGCCCTTCGTCCCTACCTGCCAGGGTCA------GGCTCAGGGAGCGGCAACCACCCTTCCTGTCCCCGGCGTCCTCATCTCCGGCAGGGTGCTATCCCGTGAGCAACACACGAGGTGACAGGAGTCCCTTCCAGCAGGTGCCGCTGACACCGGGCGGTTCCGAAGCGCCTCGGGAGGATGCGG-GCCCACGTGCGGCAGTCCAGAGTACTGCTGGCAGAAGCTCGGGGGCATGTCCTGGGCACTCCTCCCCACTCCATCCCCACCCCAGGGTGCTCCCCCAAGTTAAGGAGGCCTCTCCCCTTCGCCTCGGGTCCCACTTCCACTGCAAAGAGTGCTCTGAGGTCATCCTCGAGGGGTCAGCGTGGAAAAAA-ACAGGCAGGGGATGGGGAGGACGGAGTCCCTCGGCTCTGCCCCGGTACACGCCACTCACCTC-GGTGTGCCCGGACG-TGGGTCTGGAAACAGTTGTAATAT-TTGTACTTCTTGCCACA?????
75_G_marica             GCTTCAGTGTCTGTAACAGAGAGAGAAGAAGGGGGTGAGCCGACCAGACAGTGA-AAGGGCTACTGCCAAGAGGGAGAGAAGCCGAGAAGGCGGGGGCCAGGAGAGGCCGACGCTGCGAGCCCAAGGATGCCCCTGCTCCACTCAAGATGCAGGCCCAAAGCCTTCGCTGTGTTTCCTGCCGCCTGGCAGCCTTGACTTGGTGCCCTTCGTCCCTACCTGCCAGGGTCA------GGCTCAGGGAGTGGCAACCACCCTTCCTGTCCCCGGCGTCCTCATCTCCGGCAGGGTGCTATCCCGTGAGCAACACACGAGGTGACAGGAGTCCCTTCCAGCAGGTGCCGCTGACACCGGGCGGTTCCGAAGCGCCTCGGGAGGATGCGG-GCCCACGTGCGGCAGTCCAGAGTACTGCTGGCAGAAGCTCGGGGGCATGTCCTGGGCACTCCTCCCCACTCCATCCCCACCCCAGGGTGCTCCCCCAAGTTAAGGAGGCCTCTCCCCTTCGCCTCGGGTCCCACTTCCACTGCAAAGAGTGCTCTGAGGTCATCCTCGAGGGGTCAGCGTGGAAAAAA-ACAGGCAGGGGATGGGGAGGACGGAGTCCCTCGGCTCTGCCCCGGTACACGCCACTCACCTC-GGTGTGCCCGGACG-TGGGTCTGGAAACAGTTGTAATAT-TTGTACTTCTTGCCACAGATTC
90_G_marica             GCTTCAGTGTCTGTAACAGAGAGAGAAGAAGGGGGTGAGCCGACCAGACAGTGAAAAGGGCTACTGCCAAGAGGGAGAGAAGCCGAGAAGGCGGGGGCCAGGAGAGGCCGACGCTGCGAGCCCAAGGATGCCCCTGCTCCACTCAAGATGCAGGCCCAAAGCCTTCGCTGTGTTTCCTGCCGCCTGGCAGCCTTGACCTGGTGCCCTTCGTCCCTACCTGCCAGGGTCA------GGCTCAGGGAGCGGCAACCACCCTTCCTGTCCCCGGCGTCCTCATCTCCGGCAGGGTGCTATCCTGTGAGCAACACACGAGGTGACAGGAGTCCCTTCCAGCAGGTGCCGCTGACACCGGGCGGTTCCGAAGCGCCTCGGGAGGATGCGG-GCCCACGTGCGGCAGTCCAGAGTACTGCTGGCAGAAGCTCGGGGGTATGTCCTGGGCACTCCTCCCCACTCCATCCCCACCCCAGGGTGCTCCCCCAAGTTAAGGAGGCCTCTCCCCTTCGCCTCGGGTCCCACTTCCACTGCAAAGAGTGCTCTGAGGTCATCCTCGAGGGGTCAGCGTGGAAAAAA-ACAGGCAGGGGATGGGGAGGACGGAGTCCCTCGGCTCTGCCCCGGTACACGCCACTCACCTC-GGTGTGCCCGGACG-TGGGTCTGGAAACAGTTGTAATAT-TTGTACTTCTTGCCACAGATTC
271_G_marica            ????????????????????????????????????????????CAGACAGTGA-A-GGGCTACTGCCAAGAGGGAGAGAAGCCGAGAAGGCGGGGGCCAGGAGAGGCCGACGCTGCGAGCCCAAGGATGCCCCTGCTCCACTCAAGATGCAGGCCCAAAGCCTTCGCTGTGTTTCCTGCCGCCTGGCAGCCTTGACYTGGTGCCCTTCGTCCCTACCTGCCAGGGTCA------GGCTCAGGGAGYGGCAACCACCCTTCCTGTCCCCGGCGTCCTCATCTCCGGCAGGGTGCTATCCCGTGAGCAACACACGAGGTGACAGGAGTCCCTTCCAGCAGGTGCCGCTGACACCGGGCGGTTCCGAAGCGCCTCGGGAGGATGCGG-GCCCACGTGCGGCAGTCCAGAGTACTGCTGGCAGAAGCTCGGGGGCATGTCCTGGGCACTCCTCCCCACTCCATCCCCACCCCAGGGTGCTCCCCCAAGTTAAGGAGGCCTCTCCCCTTCGCCTCGGGTCCCACTTCCACTGCAAAGAGTGCTCTGAGGTCATCCTCGAGGGGTCAGCGTGGAAAAAA-ACAGGCAGGGGATGGGGAGGACGGAGTCCCTCGGCTCTGCCCCGGTACACGCCACTCACCTC-GGTGTGCCCGGACG-TGGGTCTGGAAACAGTTGTAATATTT-GTACTTCTTGCCACAGATC?
7895_E_rufifrons        GCTTCAGTGTCTGTAACAGAGAGAGAAGAAGGGGGTGAGCCGACCAGACAGTGA-AAGGGCTACTGCCAAGAGGGAGAGAAGCCGAGAAGGCRGGGGCCAGGAGAGGCCGACGCTGCGAGCCCAAGGATGCCCCTGCTCCACTCAAGATGCAGGCCCAAAGCCTTCACTGTGTTTCCTGCCGCCTGGCAGCCTTGACCTGGTGCCCTTCGTCCCTACCTGCCAGGGTCA------GGCTCAGGGAGCGGCAACGGCCCTTCCTGTCCCCGGCATCCTCATCTCCGGCAGGGTGCTATCCTGTGAGCAACACACGAGGTGACAGGAGTCCCTTCCAGCAGGTGCCGCTGACACCGGGCGGTTCCGAAGCGCCTCGGGAGGATGCGG-GCCCACGCGCAGCAGTCCAGAGCACTGCTGGCAGAAGCTTGGGGGCATGTCCTGGGCACTCCTCCCCACTCCATCCCCACCCCAGGGTGCTCCCCCAAGTTAAGGAGGCCTCTCCCTTTCGCCTCGGGTCCCACTTCCACTGCAAAGAGTGCTCTGAGGTCATCCTCGAGGGGTCAGCATGGAAAAAA-ACAGGCAGGGGATGGGGAGGACAGAGTCCCTCGGCTCTGACTCGGTACATGCCACTCACCTC-GGTGTGCCCGGACG-TGGGTCTGGAAACAGTTGTAATAT-TTGTACTTCTTGCCACAGATTC
9055_E_rufifrons        ??TTCAGTGTCTGTAACAGAGAGAGAAGAAGGGGGTGAGCCGACCAGACAGTGA-AAGGGCTACTGCCAAGAGGGAGAGAAGCCGAGAAGGCGGGGGCCAGGAGAGGCCGACGCTGCGAGCCCAAGGATGCCCCTGCTCCACTCAAGATGCAGGCCCAAAGCCTTCACTGTGTTTCCTGCCGCCTGGCAGCCTTGACCTGGTGCCCTTCGTCCCTACCTGCCAGGGTCA------GGCTCAGGGAGCGGCAACGGCCCTTCCTGTCCCCGGCATCCTCATCTCCGGCAGGGTGCTATCCTGTGAGCAACACACGAGGTGACAGGAGTCCCTTCCAGCAGGTGCCGCTGACACCGGGCGGTTCCGAAGCGCCTCGGGAGGATGCGG-GCCCACGCGCAGCAGTCCAGAGCACTGCTGGCAGAAGCTTGGGGGCATGTCCTGGGCACTCCTCCCCACTCCATCCCCACCCCAGGGTGCTCCCCCAAGTTAAGGAGGCCTCTCCCTTTCGCCTCGGGTCCCACTTCCACTGCAAAGAGTGCTCTGAGGTCATCCTCGAGGGGTCAGCATGGAAAAAA-ACAGGCAGGGGATGGGGAGGACAGAGTCCCTCGGCTCTGACTCGGTACATGCCACTCACCTC-GGTGTGCCCGGACG-TGGGTCTGGAAACAGTTGTAATAT-TTGTACTTCTTGCCACAGATTC
8397_E_rufifrons        ??TTCAGTGTCTGTAACAGAGAGAGAAGAAGGGGGTGAGCCGACCAGACAGTGA-AAGGGCTACTGCCAAGAGGGAGAGAAGCCGAGAAGGCGGGGGCCAGGAGAGGCCGACGCTGCGAGCCCAAGGATGCCCCTGCTCCACTCAAGATGCAGGCCCAAAGCCTTCACTGTGTTTCCTGCCGCCTGGCAGCCTTGACCTGGTGCCCTTCGTCCCTACCTGCCAGGGTCA------GGCTCAGGGAGCGGCAACGGCCCTTCCTGTCCCCGGCATCCTCATCTCCGGCAGGGTGCTATCCTGTGAGCAACACACGAGGTGACAGGAGTCCCTTCCAGCAGGTGCCGCTGACACCGGGCGGTTCCGAAGCGCCTCGGGAGGATGCGG-GCCCACGCGCAGCAGTCCAGAGCACTGCTGGCAGAAGCTTGGGGGCATGTCCTGGGCACTCCTCCCCACTCCATCCCCACCCCAGGGTGCTCCCCCAAGTTAAGGAGGCCTCTCCCTTTCGCCTCGGGTCCCACTTCCACTGCAAAGAGTGCTCTGAGGTCATCCTCGAGGGGTCAGCATGGAAAAAA-ACAGGCAGGGGATGGGGAGGACAGAGTCCCTCGGCTCTGACTCGGTACATGCCACTCACCTC-GGTGTGCCCGGACG-TGGGTCTGGAAACAGTTGTAATAT-TTGTACTTCTTGCCACA?????
7238_E_rufifrons        GCTTCAGTGTCTGTAACAGAGAGAGAAGAAGGGGGTGAGCCGACCAGACAGTGA-AAGGGCTACTGCCAAGAGGGAGAGAAGCCGAGAAGGCRGGGGCCAGGAGAGGCCGACGCTGCGAGCCCAAGGATGCCCCTGCTCCACTCAAGATGCAGGCCCAAAGCCTTCACTGTGTTTCCTGCCGCCTGGCAGCCTTGACCTGGTGCCCTTCGTCCCTACCTGCCAGGGTCA------GGCTCAGGGAGCGGCAACGGCCCTTCCTGTCCCCGGCATCCTCATCTCCGGCAGGGTGCTATCCYGTGAGCAACACACGAGGTGACAGGAGTCCCTTCCAGCAGGTGCCGCTGACACCGGGCGGTTCCGAAGCGCCTCGGGAGGATGCGG-GCCCACGCGCAGCAGTCCAGAGCACTGCTGGCAGAAGCTTGGGGGCATGTCCTGGGCACTCCTCCCCACTCCATCCCCACCCCAGGGTGCTCCCCCAAGTTAAGGAGGCCTCTCCCTTTCGCCTCGGGTCCCACTTCCACTGCAAAGAGTGCTCTGAGGTCATCCTCGAGGGGTCAGCATGGAAAAAA-ACAGGCAGGGGATGGGGAGGACRGAGTCCCTCGGCTCTGACYCGGTACATGCCACTCACCTC-GGTGTGCCCGGACG-TGGGTCTGGAAACAGTTGTAATAT-TTGTACTTCTTGCCACAGATTC
OZ1_A_cervicapra        GCTTCAGTGTCTGTAACAGAGAGAGAAGAAGGGGGTGAGCCGACCAGACAGTGA-AAGGGCTACTGCCAAGAGGGAGAGAAGCCGAGAAGGCGGGGGCCAGGAGAGGCCGACGCTGCGAGCCCAAGGATGCCCCTGCTCCACTCAAGATGCAGGCCCAAAGCCTTCGCTGTGTTTCCTGCCGCCTGGCAGCCTTGACCTGGTGCCCTTCGTCCCTACCTGCCAGGGTCA------GGCTCAGGGAGCGGCAACCGCCATTCCTGTCCCCGGCGTCCTCATCTCCGGCAGGGTGCTATCCCGTGAGCAACACACGAGGTGACAGGAGTCCCTTCCAGCAGGTGCCACTGACACCGGGCAGTTCCGAAGCGCCTCGGGAGGATGCGG-GCCCACATGCGGCAGTCCAGAGCACTGCTGGCAGAAGCTCGGGGGCATGTCCTGGGCACTCCTCCCCACTCCATCCCCACCCCAGGGTGCTCCCCCAAGTTAAGGAGGCCTCTCCCCTTCGCCTCGGGTCCCACTTCCACTGCAAAGAGTGCTCTGAGGTCATCCTCGAGGGGTCAGCGTGGAAAAAA-ACAGGCAGGAGATGGGGAGGACGGAGTCCCTCGGCTCTGCCCCGGTACACGCCACTCACCTC-GGTGTGCCCGGACG-TGGGTCTGGAAACAGTTGTAATAT-TTGTACTTCTTGCCACAGATT?
OZ2_A_cervicapra        ???TCAGTGTCTGTAACAGAGAGAGAAGAAGGGGGTGAGCCGACCAGACAGTGA-AAGGGCTACTGCCAAGAGGGAGAGAAGCCGAGAAGGCRGAGGCCAGGAGAGGCCGACGCTGCGAGCCCAAGGATGCCCCTGCTCCACTCAAGATGCAGGCCCAAAGCCTTCGCTGTGTTTCCTGCCGCCTGGCAGCCTTGACCTGGTGCCCTTCGTCCCTACCTGCCAGGGTCA------GGCTCAGGGAGCGGCAACYGCCMTTCCTGTCCCCGGCGTCCTCATCTCCGGCAGGGTGCTATCCCRTGAGCAACACACGAGGTGACAGGAGTCCCTTCCAGCAGGTGCCRCTGACACCGGGCRGTTCCGAAGCGCCTCGGGAGGATGCGG-GCCCACAYGCGGCAGTCCAGAGCACTGCTGGCAGAAGCTCGGGGGCATGTCCTGGGCACTCCTCCCCACTCCATCCCCACCCCAGGGTGCTCCCCCAAGTTAAGGAGGCCTCTCCCCTTCGCCTCGGGTCCCACTTCCACTGCAAAGAGTGCTCTGAGGTCATCCTCGAGGGGTCAGCGTGGAAAAAA-ACAGGCAGGRGATGGGGAGGACGGAGTCCCTCGGCTCTGCCCCGGTACACGCCACTCACCTC-GGTGTGCCCGGACG-TGGGTCTGGAAACAGTTGTAATAT-TTGTACTTCTTGCCACAGATTC
OZ3_A_cervicapra        GCTTCAGTGTCTGTAACAGAGAGAGAAGAAGGGGGTGAGCCGACCAGACAGTGA-AAGGGCTACTGCCAAGAGGGAGAGAAGCCGAGAAGGCAGAGGCCAGGAGAGGCCGACGCTGCGAGCCCAAGGATGCCCCTGCTCCACTCAAGATGCAGGCCCAAAGCCTTCGCTGTGTTTCCTGCCGCCTGGCAGCCTTGACCTGGTGCCCTTCGTCCCTACCTGCCAGGGTCA------GGCTCAGGGAGCGGCAACYGCCCTTCCTGTCCCCGGCGTCCTCATCTCCGGCAGGGTGCTATCCCRTGAGCAACACACGAGGTGACAGGAGTCCCTTCCAGCAGGTGCCGCTGACACCGGGCGGTTCCGAAGCGCCTCGGGAGGATGCGG-GCCCACACGCGGCAGTCCAGAGCACTGCTGGCAGAAGCTCGGGGGCATGTCCTGGGCACTCCTCCCCACTCCATCCCCACCCCAGGGTGCTCCCCCAAGTTAAGGAGGCCTCTCCCCTTCGCCTCGGGTCCCACTTCCACTGCAAAGAGTGCTCTGAGGTCATCCTCGAGGGGTCAGCGTGGAAAAAA-ACAGGCAGGGGATGGGGAGGACGGAGTCCCTCGGCTCTGCCCCGGTACACGCCACTCACCTC-GGTGTGCCCGGACG-TGGGTCTGGAAACAGTTGTAATAT-TTGTACTTCTTGCCACAGATT?
OZ4_A_cervicapra        GCTTCAGTGTCTGTAACAGAGAGAGAAGAAGGGGGTGAGCCGACCAGACAGTGA-AAGGGCTACTGCCAAGAGGGAGAGAAGCCGAGAAGGCAGAGGCCAGGAGAGGCCGACGCTGCGAGCCCAAGGATGCCCCTGCTCCACTCAAGATGCAGGCCCAAAGCCTTCGCTGTGTTTCCTGCCGCCTGGCAGCCTTGACCTGGTGCCCTTCGTCCCTACCTGCCAGGGTCA------GGCTCAGGGAGCGGCAACTGCCCTTCCTGTCCCCGGCGTCCTCATCTCCGGCAGGGTGCTATCCCATGAGCAACACACGAGGTGACAGGAGTCCCTTCCAGCAGGTGCCGCTGACACCGGGCGGTTCCGAAGCGCCTCGGGAGGATGCGG-GCCCACACGCGGCAGTCCAGAGCACTGCTGGCAGAAGCTCGGGGGCATGTCCTGGGCACTCCTCCCCACTCCATCCCCACCCCAGGGTGCTCCCCCAAGTTAAGGAGGCCTCTCCCCTTCGCCTCGGGTCCCACTTCCACTGCAAAGAGTGCTCTGAGGTCATCCTCGAGGGGTCAGCGTGGAAAAAA-ACAGGCAGGGGATGGGGAGGACGGAGTCCCTCGGCTCTGCCCCGGTACACGCCACTCACCTC-GGTGTGCCCGGACG-TGGGTCTGGAAACA?????????????????????????????????
S06_S_tatarica          ???TCAGTGTCTGTAACAGAGAGAGAAGAAGCGGGTGAGCCGACCAGACAATGA-AAGGGCTACTGCCAAGAGGGAGAGAAACCGAGAAGGCGGGGGCCAGGAGAGGCCGATGCTGCAAGCCCAAGGATGCCCCTGCTCCACTCAAGATGCAGGCCCAAAGCCTTCGCTGTGTTTCCTGCCGCCCGGCAGCCTTGACCTGGTGCCCTTGGTCCCTACCTGCCAGGGTAA------GGCTCAGGGAGCGGCAACCGCCCTTCCTGTCCCCAGCGTCCTCATCTCCAGCAGGGTGCTATCCCGTGAGCAACACATGAGGGGACTGGAGTCCCTTCCAGCAGGTGCCGCTGACACCGGGCGGTTCTGAAGCGCCTCGGGAGGATGCGG-GCCCACGTGCGGCAGTCCAGATCACTGCTGGCAGAAACTCGGGGGCACGTCCTGGGCACTCCTCCCCACTCCATCCCCATCCCAGGGTGCTCCCCCAAGTTAAGGAGGCCTCTCCCCTTTGCTTCGGGTCCCACTTCCACTGCAAAGAGTGCTCTGAGGTCATTCTCGAGGGGTCAGCGTGGAAAAAAAACAGGCAGGGGATGGGGAGGATGGAGTCCCTCGGCTCTGCCCCGGTACACGCCACTCACCTC-GGTGTGCCCGGACG-TGGGTCTGGAAACAGTTGTAATATTT-GTACTTCTTGCCACAG????
S08_S_tatarica          ???TCAGTGTCTGTAACAGAGAGAGAAGAAGCGGGTGAGCCGACCAGACAATGA-AAGGGCTACTGCCAAGAGGGAGAGAAACCGAGAAGGCGGGGGCCAGGAGAGGCCGATGCTGCAAGCCCAAGGATGCCCCTGCTCCACTCAAGATGCAGGCCCAAAGCCTTCGCTGTGTTTCCTGCCGCCCGGCAGCCTTGACCTGGTGCCCTTGGTCCCTACCTGCCAGGGTAA------GGCTCAGGGAGCGGCAACCGCCCTTCCTGTCCCCAGCGTCCTCATCTCCAGCAGGGTGCTATCCCGTGAGCAACACATGAGGGGACTGGAGTCCCTTCCAGCAGGTGCCRCTGACACCGGGCGGTTCTGAAGCGCCTCGGGAGGATGCGG-GCCCACGTGCGGCAGTCCAGATCACTGCTGGCAGAAACTCGGGGGCACGTCCTGGGCACTCCTCCCCACTCCATCCCCATCCCAGGGTGCTCCCCCAAGTTAAGGAGGCCTCTCCCCTTTGCTTCGGGTCCCACTTCCACTGCAAAGAGTGCTCTGAGGTCATTCTCGAGGGGTCAGCGTGGAAAAAAAACAGGCAGGGGATGGGGAGGATGGAGTCCCTCGGCTCTGCCCCGGTACACGCCACTCACCTC-GGTGTGCCCGGACG-TGGGTCTGGAAACAGTTGTAATATTT-GTACTTCTTGCCACAGATTC
S10_S_tatarica          GCTTCAGTGTCTGTAACAGAGAGAGAAGAAGCGGGTGAGCCGACCAGACAATGA-AAGGGCTACTGCCAAGAGGGAGAGAAACCGAGAAGGCGGGGGCCAGGAGAGGCCGATGCTGCAAGCCCAAGGATGCCCCTGCTCCACTCAAGATGCAGGCCCAAAGCCTTCGCTGTGTTTCCTGCCGCCCGGCAGCCTTGACCTGGTGCCCTTGGTCCCTACCTGCCAGGGTAA------GGCTCAGGGAGCGGCAACCGCCCTTCCTGTCCCCAGCGTCCTCATCTCCAGCAGGGTGCTATCCCGTGAGCAACACATGAGGGGACTGGAGTCCCTTCCAGCAGGTGCCRCTGACACCGGGCGGTTCTGAAGCGCCTCGGGAGGATGCGG-GCCCACGTGCGGCAGTCCAGATCACTGCTGGCAGAAACTCGGGGGCACGTCCTGGGCACTCCTCCCCACTCCATCCCCATCCCAGGGTGCTCCCCCAAGTTAAGGAGGCCTCTCCCCTTTGCTTCGGGTCCCACTTCCACTGCAAAGAGTGCTCTGAGGTCATTCTCGAGGGGTCAGCGTGGAAAAAAAACAGGCAGGGGATGGGGAGGATGGAGTCCCTCGGCTCTGCCCCGGTACACGCCACTCACCTC-GGTGTGCCCGGACG-TGGGTCTGGAAACAGTTGTAATATTT-GTACTTCTTGCCACAGATT?
S12_S_tatarica          ????CAGTGTCTGTAACAGAGAGAGAAGAAGCGGGTGAGCCGACCAGACAATGA-AAGGGCTACTGCCAAGAGGGAGAGAAACCGAGAAGGCGGGGGCCAGGAGAGGCCGATGCTGCAAGCCCAAGGATGCCCCTGCTCCACTCAAGATGCAGGCCCAAAGCCTTCGCTGTGTTTCCTGCCGCCCGGCAGCCTTGACCTGGTGCCCTTGGTCCCTACCTGCCAGGGTAA------GGCTCAGGGAGCGGCAACCGCCCTTCCTGTCCCCAGCGTCCTCATCTCCAGCAGGGTGCTATCCCGTGAGCAACACATGAGGGGACTGGAGTCCCTTCCAGCAGGTGCCRCTGACACCGGGCGGTTCTGAAGCGCCTCGGGAGGATGCGG-GCCCACGTGCGGCAGTCCAGATCACTGCTGGCAGAAACTCGGGGGCACGTCCTGGGCACTCCTCCCCACTCCATCCCCATCCCAGGGTGCTCCCCCAAGTTAAGGAGGCCTCTCCCCTTTGCTTCGGGTCCCACTTCCACTGCAAAGAGTGCTCTGAGGTCATTCTCGAGGGGTCAGCGTGGAAAAAAAACAGGCAGGGGATGGGGAGGATGGAGTCCCTCGGCTCTGCCCCGGTACACGCCACTCACCTC-GGTGTGCCCGGACG-TGGGTCTGGAAACAGTTGTAATATTT-GTACTTCTTGCCACAGATTC
SB_A_marsupialis        GCTTCAGTGTCTGTAACAGAGAGAGAAGAAGGAGGTGAGCCGACCAGACAGTGA-AAGGGCTACTGCCAAGAGGAAGAGAAGCTAAGAAGGCGGGGGCCAGGAGAGGCCGACGCTGCAAGCCCAAGGATGCCCCTGCTCCACTCAAGATGCAGGCCCAAAGCCTTTGCTGTATTTTCTGCCGCCCGGCAGCCTTGACCTGGTGCCCTTCATCCCTACCTGCCAGGGTCA------GGCTCAGGGAGCGGCAACCRCCCTTCCTGTCCCCGGCGTCCTCATCTCCGGCAGGGTGCTATCCCATGAGCAACACACGAGGTGACAGGAGTCCCTTCCAGCAGGTGCCRCTGACACCGGGCKGTTCCGAAGCGCCTCGGGAGGATGCGG-GCCCACGCGCGGCAGTCCAGAGCACTGCTGGCAGAAGCTCAGGGGCACGTCCTGGGCACTCCTCCCCACTCCATCCCCACCCCAGGGTGCTCCCCCAAGTTAAGGAGGCCTCTCCCCTTCGCCTCGGGTCCCACTTCCACTGCAAAGAGTGCTCCGAGGTCATCCTCGAGGGGTCAGCGTGGAAAAAA-ACAGGGAGGGGATGGGGAGGACGGAGTCCCTCGGCTTTGCCCTGGTACACGCCACTCACCTC-GGTGTGCCCGGACG-TGGGTCTGGAAACAGTTGTAATATTT-GTACTTCTTGCCACAGATTC
;
end;
