# Supplementary material for: Data on phylogenetic analyses of gazelles (genus Gazella) based on mitochondrial and nuclear intron markers
Source: Data Brief. 2016 Mar 2;7:551–7. doi: 10.1016/j.dib.2016.02.062 (PMC4802422; doi:10.1016/j.dib.2016.02.062)
Supplement: Supplementary file 20 — Supplementary material [file mmc20.zip › Lerp_et_al_Gazella_Species_Tree_starBEAST.nwk]

(tatarica:14.24354439443034,(marsupialis:12.07102039954006,(rufifrons:6.402591594356413,(cervicapra:5.253861778334853,((dorcas2:1.8438833100813712,dorcas1:1.8438833100813712):1.698828866034785,((gazella:1.1837240561935376,arabica:1.1837240561935376):1.586975600887345,(spekei:2.035832399062639,(bennettii:1.1450137957072304,(subgutturosa:0.8074592387394857,(marica:0.48412818504521127,(cuvieri:0.19527032520091137,leptoceros:0.19527032520091137):0.2888578598442999):0.3233310536942744):0.3375545569677447):0.8908186033554086):0.7348672580182436):0.7720125190352736):1.711149602218697):1.14872981602156):5.668428805183647):2.1725239948902804);
